# Supplementary material for: Recovering the Genetic Identity of an Extinct-in-the-Wild Species: The Puzzling Case of the Alagoas Curassow
Source: PLoS One. 2017 Jan 5;12(1):e0169636. doi: 10.1371/journal.pone.0169636 (PMC5215914; doi:10.1371/journal.pone.0169636)
Supplement: S1 File — The data for 14 microsatellite loci are in three-digits Genepop file. Missing data are reported as 000000. (TXT) [file pone.0169636.s001.txt]

Pauxi_pure_morphology
P113
P137
P104
P207
P202
A048
3P04
P230
A021
A022
A036
A049
P130
P301
Pop
028, 250266 148180 166174 149149 233233 089089 217219 201205 141145 310326 452454 205205 300302 165165
029, 250250 148180 166174 149153 227233 089089 217217 201201 141145 308310 454454 205205 302302 165165
030, 250262 148148 166166 149149 227233 089089 217217 201201 145145 308310 452454 205205 302302	157165
031, 262262 180180 166166 149149 233233 089089 217217 201201 141153 308308 452454 205205 302302 165173
033, 250262 180180 166166 149149 233233 089089 217217 201201 141145 308310 454454 205225 302302 157157
035, 262262 180180 166166 149153 233233 089089 217217 201201 145145 308308 454454 181205 302302 165173
036, 250262 148180 166166 149149 227233 089089 217217 201201 141145 308310 454454 205205 302302 157173
037, 262262 148180 166166 149153 233237 089089 217217 197201 141145 308310 452454 205225 302302 165165
039, 262266 148180 166174 149149 233233 087089 217217 197201 141141 308310 454454 205205 302302 157165
040, 250262 148180 166174 149149 233233 089089 217217 201201 141141 308310 452454 205205 302302 165165
041, 250266 148180 166166 149149 233233 089089 217217 201205 141141 308308 452454 205205 302302 157165
042, 250262 148180 166174 149149 233233 087089 207217 201205 141141 310326 452454 205205 300302 157165
045, 262262 180180 166166 149153 227233 089089 207217 201205 145145 308308 452454 205205 302302 165165
046, 250262 148148 166174 149153 227233 089089 217217 197201 141141 308310 454454 205225 302302 157165
047, 262262 148148 166166 149153 227233 089089 217217 201201 141145 308310 454454 205205 302302 165173
048, 250262 148180 166166 149153 233233 089089 207217 201205 141141 308310 454454 205225 302302 157157
049, 250262 148180 166166 149149 227233 089089 217217 201201 141145 308310 454454 205205 302302 157173
050, 250262 148148 166166 153153 233233 089089 217217 201201 141141 310310 454454 205225 302302 157165
052, 250262 180180 166174 149149 227233 089089 207217 205205 141141 308308 454454 205205 302302 157157
053, 262262 180180 166166 149153 233233 089089 217217 201201 141145 308308 452454 205205 302302 157165
056, 252262 148180 166166 149149 227233 089089 217219 201201 141145 308310 454454 205205 302302 157165
057, 250262 148148 166166 149149 233237 089089 217217 197201 141145 308308 454454 205205 302302 165173
058, 252266 148180 174174 149149 227233 089089 217219 201201 141153 308326 452454 205205 300302 157165
059, 262262 148148 166166 149149 233237 089089 217217 197201 145145 308310 454454 205225 302302 157165
101, 250262 148180 166166 149149 227233 089089 207217 197201 141141 308310 452454 205205 302302 165165
102, 250262 148148 166166 149153 225237 089089 207217 201205 141145 310310 454454 205205 302302 165165
104, 250262 148180 166166 149149 227233 089089 217217 201201 141141 308310 454454 205205 302302 157173
105, 250262 148180 166166 149149 227233 089089 207217 205205 141141 308310 454454 205205 302302 157157
106, 250250 180180 166166 149153 233233 089089 207217 197201 141141 308308 454454 205225 302302 157165
108, 262262 148180 166166 149149 227233 089089 217217 201205 141145 308310 454454 205225 302302 165165
111, 210210 148180 190190 149149 237237 087087 207217 201205 141145 308310 454454 205205 302306 157171
112, 250254 148180 166166 149153 233233 089089 207217 201201 141145 308308 454454 205225 300302 157173
113, 250262 148148 166190 149149 233237 089089 207217 205205 141145 310310 454454 205205 302306 165171
114, 250250 148148 166166 149149 233233 089089 217217 201201 141141 308310 452454 205205 302302 165165
118, 210250 148180 190190 149149 237237 089089 207217 201205 141145 310326 454454 205205 302306 171171
119, 250262 148180 166166 149149 233233 089089 207217 201201 141145 308310 454454 205205 302302 165165
120, 250262 148180 166166 149149 227233 089089 217217 201201 141145 308310 454454 205205 302302 157165
121, 250262 148148 166174 149153 233233 089089 217217 201205 141141 310310 454454 205205 300302 165165
124, 250262 148180 166166 149153 233233 089089 207217 201205 141141 308310 454454 205225 302302 157165
125, 250250 148180 166166 149149 233233 089089 217217 201201 141141 308310 452454 205225 302302 165165
126, 250262 180180 166166 149149 233233 089089 217217 201205 141145 308308 454454 205225 302302 157157
129, 250262 148180 166190 149149 233237 089089 207217 201205 141145 308326 454454 205205 302302 157171
133, 210250 148180 166166 149149 227233 089089 207217 201205 141145 310326 454454 205205 306306 157171
137, 250250 148148 166190 149149 233237 089089 207207 201205 141145 308310 454454 205205 302302 165171
148, 210250 148180 174190 149149 233237 089089 217217 201205 141141 310326 454454 205205 302306 165171
150, 210250 148180 166190 149149 233237 089089 207217 201201 141145 308326 454454 205205 302302 165171
152, 250262 148180 166166 149153 233233 089089 217217 201205 141141 308310 454454 205205 302302 157165
153, 250250 148180 166166 149153 227233 089089 207217 201205 141141 308308 454454 205225 302302 157173
154, 250250 180180 166166 149153 233233 089089 207217 201205 141141 308310 454454 205225 302302 157157
155, 210250 148180 166190 149149 233237 089089 217217 201201 141145 308326 454454 205205 302302 165171
158, 250262 148180 166190 149149 233237 089089 207217 201205 141145 308326 454454 205205 302306 165171
159, 210250 148180 166190 149149 233237 089089 217217 201201 141141 308310 454454 205205 302306 165171
160, 250250 148148 166190 149149 233233 089089 217217 201201 141145 308310 454454 181205 302302 157165
162, 210250 148148 166190 149149 233237 089089 207217 201205 145145 310326 454454 205205 302306 165171
164, 250250 148180 166190 149149 233237 089089 000000 201205 141145 308308 452454 181205 302302 157165
165, 250250 148180 166190 149149 233237 089089 219219 201205 141145 310310 452454 205205 302306 165171
172, 250262 148180 166174 149153 233233 089089 217217 201201 141145 308310 454454 205205 302302 165165
173, 210262 148148 166166 149149 233233 087089 217217 201201 145145 308326 454454 205205 302306 165171
178, 250250 148180 166190 149149 233237 089089 217217 201201 141145 308308 452454 181205 302302 157165
179, 250262 148148 166166 149149 233233 089089 217217 201201 141141 310310 454454 205205 302302 165165
184, 250262 148180 166166 149149 233233 089089 217217 201205 141141 308310 454454 000000 302302 157173
185, 250262 148180 174190 149153 233237 089089 217217 201201 141145 000000 454454 181205 302306 165171
187, 250250 148180 166166 149153 233233 089089 217219 201201 141145 308310 452454 205205 302306 165165
403, 250262 148180 174190 149149 227237 089089 217217 201201 141145 310310 452454 205225 302306 157165
407, 210262 148180 166166 149149 233233 089089 217217 201201 141145 308326 454454 205225 302306 165165
408, 210250 148180 166190 149149 233237 089089 207217 201205 141145 310326 454454 205205 302306 165171
409, 250250 148180 166190 149149 233237 089089 217217 201201 141145 308310 452454 205205 302302 165165
410, 250262 148148 166166 149153 227233 089089 207217 201205 141145 310310 454454 205205 302302 165165
418, 210262 148148 166190 153153 233237 087089 217217 201201 141145 310310 454454 205205 302306 171171
420, 210250 148148 190190 149153 237237 087089 217217 197201 141145 308308 454454 205205 302306 165165
421, 250262 148148 166190 149149 233237 089089 217217 201201 141141 308310 452454 181205 302302 165165
422, 250262 148148 166190 149149 233237 089089 207217 201205 141145 308310 454454 205205 302306 165171
423, 210250 148180 166190 149149 233237 087089 217219 201205 141145 308326 452452 205205 302306 165165
424, 250250 148180 166190 149149 233237 089089 217217 201201 141145 308310 452454 205205 302302 157165
425, 250250 148148 166166 149149 233237 089089 217217 201201 141141 308310 454454 205205 302302 165165
427, 210250 148180 166190 149149 227237 089089 217219 201205 141145 308326 454454 181205 302306 157165
429, 262262 148148 166190 149149 233233 089089 217217 201205 141141 310310 454454 205225 302302 165173
432, 250250 148148 174190 149149 233237 089089 207217 201205 141145 310310 454454 205205 302306 165171
434, 250262 180180 166190 149149 233237	089089 217217 201205 141145 308310 454454 205205 302302 165171
436, 210262 148180 166166 149153 233237	087089 217217 197205 141141 308310 452454 205205 302302 165171
439, 250262 148180 166190 149149 233237 089089 207207 201205 141145 310326 454454 205205 302302 165171
441, 250250 148148 166190 149149 233237 089089 217217 201201 141141 308310 454454 181205 302302 157165
443, 250262 180180 166166 149149 233233 089089 217217 201205 141145 308308 454454 205225 302302 157157
444, 250250 148180 166166 141149 233233 089089 217217 201201 141141 308310 452454 205205 302302 165165
445, 250262 148180 166190 149149 233237 089089 217217 201201 141141 308310 454454 205225 306306 165165
