# Supplementary material for: Recovering the Genetic Identity of an Extinct-in-the-Wild Species: The Puzzling Case of the Alagoas Curassow
Source: PLoS One. 2017 Jan 5;12(1):e0169636. doi: 10.1371/journal.pone.0169636 (PMC5215914; doi:10.1371/journal.pone.0169636)
Supplement: S2 File — The data for 14 microsatellite loci are in three-digits Genepop file. Missing data are reported as 000000. (TXT) [file pone.0169636.s002.txt]

Pauxi_hibs_morphology
P113
P137
P104
P207
P202
A048
3P04
P230
A021
A022
A036
A049
P130
P301
Pop   
032, 252266 148148 166174 149149 233233 087089 217219 201201 141141 310326 454454 181205 302306 157165
034, 250250 148148 166166 149149 233233 087089 217217 201201 145145 308326 454454 205225 302302 157165
038, 250252 148180 166190 149149 233233 089089 207219 201201 141145 310326 452454 181205 300306 157165
043, 250262 148180 166166 149149 233237 087089 207217 201201 141145 310310 454454 181205 302306 157165
051, 252262 148148 166166 149149 227233 087089 217219 197201 141145 310326 452454 181205 300302 157165
054, 252266 148180 166174 149149 233233 087089 207217 197201 141145 310326 452454 181205 302306 157165
055, 252262 180180 166166 149149 233233 089089 217219 201201 141153 304304 454454 181205 302306 157165
060, 252262 148180 166190 149149 233233 089089 207217 201205 141145 310310 452454 181205 302306 165165
103, 210250 148148 166166 149153 233237 087089 217217 201205 145145 310326 454454 205205 302306 165171
107, 250250 148148 166190 149149 233237 089089 217219 201201 145145 308310 452454 181205 302302 165165
109, 250250 148180 190190 149153 237237 087089 207217 201205 141145 308326 454454 205205 302302 157171
110, 250250 148180 166190 149153 227237 087089 207217 197201 145145 310310 454454 205205 306306 157165
116, 210210 148180 166166 149149 233237 087087 207217 197205 141145 310326 454454 205205 302306 157171
117, 210250 148180 190190 149153 237237 087089 207217 197201 141145 310326 454454 205225 302302 157171
127, 210210 148180 166166 149149 227233 089089 217219 197205 141145 308326 454454 205205 302306 171171
130, 210250 148180 166190 149149 227237 087089 219219 201201 145145 310326 454454 205205 302302 165171
132, 210250 148180 166190 153153 227237 089089 217219 201205 141145 308326 454454 205205 302306 157165
134, 210210 148180 166190 149153 233237 087089 219219 197201 145145 308326 454454 205205 302302 171171
138, 210250 148180 166190 149153 233237 087089 219219 201205 145145 310326 454454 205205 302302 165171
141, 250250 148180 166190 149149 233237 087087 217219 201205 141145 310310 454454 205205 306306 171171
142, 250250 148180 166190 153153 233237 087089 207217 197201 145145 310310 454454 205205 302302 165171
143, 210250 148180 166190 149149 233237 087089 217219 197205 141145 310326 454454 205205 302302 157171
146, 210210 148180 166166 149149 227233 087089 207217 201205 145145 308310 454454 205205 306306 171171
147, 210250 148180 190190 149149 237237 089089 207217 197201 141145 308326 454454 205205 302306 157171
149, 210262 148180 166190 149153 233237 089089 207207 201201 141141 308308 454454 205205 302306 165171
157, 250250 148180 166166 149153 233233 089089 217219 201201 141145 308310 454454 205225 302302 157171
168, 250250 148148 166190 149149 233237 089089 217217 201201 145145 308310 454454 205225 306306 165171
169, 210262 148180 166166 149149 233233 089089 217217 201201 145145 308326 454454 205225 302306 165165
170, 210250 148148 166166 149149 233233 089089 217217 197201 145145 310310 454454 205225 302306 165171
171, 210262 148180 166190 149153 233237 087089 217217 201201 145145 310326 454454 205225 302306 165171
174, 250250 148180 166190 149149 233237 089089 217217 201205 141145 308308 452454 181205 302302 157165
175, 210262 148180 166190 149153 233237 087089 217219 201201 145145 310326 452454 205205 302306 165171
176, 210262 148180 166174 149153 227233 089089 000000 201201 141145 310310 452454 205225 302302 157165
177, 250262 148180 166166 149153 233233 087087 217217 201201 145145 310326 454454 205225 302306 165171
180, 210250 148180 166190 149153 233237 087087 207217 201205 141145 310310 454454 205205 302302 157171
181, 210262 148180 166166 149153 233233 089089 217217 201201 145145 310310 454454 205205 306306 165171
182, 210250 148180 166166 149153 227233 087087 207217 197205 145145 308326 454454 205205 302306 157171
183, 250262 148180 174190 149149 227237 089089 217217 201201 141145 310310 454454 000000 302306 157165
186, 250262 148148 166190 149149 233237 089089 217217 197201 141145 310310 454454 205205 302306 165171
402, 250250 148180 166166 149153 233233 089089 217219 201201 141145 308310 452454 205205 302306 165165
404, 210262 148180 166174 149153 227233 087089 207219 201201 141145 310310 452454 205225 302302 157165
405, 250250 148180 166190 149149 233237 089089 217217 201205 141145 308308 452454 181205 302302 157165
406, 210262 148180 166166 149149 233233 087089 217217 201201 141145 308326 454454 205205 302306 165171
411, 210250 148180 166190 153153 227237 089089 207217 197201 141145 308326 454454 205205 306306 165171
412, 250254 148180 166190 149149 233237 087089 217219 197205 141145 310310 454454 205205 302306 165171
413, 210250 148148 174190 149149 233237 089089 217217 201201 141141 310310 454454 205205 302306 165171
414, 250250 148180 190190 149153 237237 087089 207217 201205 141145 308326 454454 205205 302302 157171
415, 250262 180180 166190 149153 233237 087089 217219 201201 141145 308310 454454 205205 302302 157171
416, 210250 148180 190190 149149 237237 087089 207217 201201 141145 310326 454454 205205 302302 157171
417, 210210 148180 166190 149153 227237 087087 217219 197201 141145 308326 454454 205205 302306 171171
419, 210210 148148 166166 149153 233233 089089 217217 197197 141145 310326 454454 205205 302302 165171
426, 250262 148148 166190 149149 233237 089089 217219 201201 141145 308326 452454 181205 302302 157171
428, 210250 148180 166190 149153 227233 087089 219219 197205 141145 308326 454454 205205 302306 157165
430, 210262 148180 166190 149153 233237 089089 217217 201201 141145 310326 454454 205225 306306 165165
431, 210210 148148 166190 149149 233237 087087 217217 201205 141145 310326 454454 205205 302302 157171
433, 210250 148180 166190 149153 227237 089089 217219 197201 141145 308326 454454 205205 302302 171171
435, 210250 180180 166190 149153 233237 087089 217219 201205 141145 308310 452454 181205 302306 165171
437, 250250 148180 166190 149153 227233 087087 217219 197201 141145 310310 454454 205205 302306 171171
438, 210250 148180 166166 153153 227233 087087 217219 197197 141145 308310 454454 205205 302302 157171
440, 250250 148180 166190 149153 227237 087089 207217 197201 141145 310310 454454 205205 306306 157165
442, 210210 148180 166166 149153 227233 089089 219219 201205 141145 308326 454454 205205 302302 165171
446, 250262 148180 166166 149153 233233 087089 217219 201205 141145 310310 452454 205205 300302 000000
447, 252262 148148 166190 149149 233237 089089 217219 201201 141141 308310 452454 205225 302306 157165
