# Supplementary material for: Recovering the Genetic Identity of an Extinct-in-the-Wild Species: The Puzzling Case of the Alagoas Curassow
Source: PLoS One. 2017 Jan 5;12(1):e0169636. doi: 10.1371/journal.pone.0169636 (PMC5215914; doi:10.1371/journal.pone.0169636)
Supplement: S3 File — The data for 14 microsatellite loci are in three-digits Genepop file. Missing data are reported as 000000. (TXT) [file pone.0169636.s003.txt]

Pauxi_tuberosa
P113
P137
P104
P207
P202
A048
3P04
P230
A021
A022
A036
A049
P130
P301
Pop
198, 210252 148180 178190 149149 225237	087087 219219 197201 145145 326326 452454 205225 306306 165171
199, 206238 180180 178182 149149 195237	087089 207217 197197 145145 312314 454454 181205 302302 165165
200, 206206 148180 182190 149153 195237	089089 217219 201201 145145 326326 448454 205205 302302 165165
201, 206206 180180 182186 149153 225237	089089 217217 197201 145145 312314 448454 205205 302302	165165
202, 222250 180180 186190 149149 237237	089089 219219 201201 145145 314326 452452 181205 302302 165165
203, 202206 180180 174186 149149 237241	087089 217219 201201 145145 326326 448452 181205 302302 165165
204, 206222 180180 174186 149153 195237	089089 217217 201201 145145 326326 452452 181205 302310 165165
205, 206234 180180 174186 149153 195237	089089 217219 197201 145145 326326 448454 205205 302310 165165
206, 194206 148180 174182 149149 225237	087089 207219 197201 145145 312314 452452 181205 302302 165165
207, 238246 148180 178190 149149 195225	087089 217217 197201 145145 312312 454454 205205 302310 165165
208, 206222 180180 186190 149149 237237	087089 217219 201201 145145 314326 448452 181205 302302 165165
209, 214252 180180 190190 149149 237237	087089 219219 197201 141145 308326 452454 181205 306306 169171
210, 206206 180180 182186 149153 225237	087087 217219 201201 145145 326326 448454 181205 302310 165165
211, 206206 148180 182190 149153 225237	087087 217217 201201 145145 314326 452452 205205 302310 165165
212, 210252 148180 182190 149149 237237	087089 219219 197197 141141 326326 452452 181205 306306 165169
213, 206206 180180 174190 149153 195237	089089 217219 197201 145145 312326 448454 205205 302302 165165
214, 206214 148148 174206 149153 195237	087089 217217 201201 145145 312326 454454 181205 302306 161171
215, 210214 180180 178182 149149 227233	087089 219219 197197 145145 308326 452454 181205 306306 165171
219, 202250 180180 174186 149153 237241	089089 219219 201201 145145 326326 452452 181205 302302 165165
220, 206222 180180 186190 149149 237237	089089 219219 201201 145145 326326 452452 181205 302302 165165
222, 206234 180180 174186 149153 237237	089089 217219 197201 145145 314326 448454 205205 302310 165165
245, 206230 180180 170186 149153 195225	087089 217217 201201 145145 314326 454454 181205 302310 161165
246, 226246 180180 166174 149149 225237	087089 217217 201201 145145 314326 448452 181205 306306 171171
267, 206210 180180 178182 149153 237241	087089 207219 201201 141145 312312 454454 205205 302310 169171
978, 190206 148148 174174 149153 195237	087089 217217 201201 145145 306314 454454 205205 302306 165171
979, 206214 180180 170174 149151 225225	087089 207217 201201 145145 314314 452454 181205 302310 169171
980, 214246 180180 170186 147151 225225	087089 207217 201201 141145 314326 454454 205205 302302 165171
981, 202206 148180 182186 153153 225237	089089 217217 201201 145145 312312 454454 181205 302306 165165
982, 206206 148180 166190 151151 195237	087087 207217 201201 145145 314326 454454 181205 306306 165171
983, 206238 148180 166190 149153 195225	087087 217217 201201 145145 312326 454454 205205 306306 165171
984, 206210 180180 166190 149149 225237	087087 217217 201201 145145 312326 454454 205205 302306 165165
985, 210238 180180 166174 149153 225237	087087 217217 201201 145145 314326 454454 181205 302306 165171
986, 190238 148180 166190 149149 225237	087087 217217 201201 141145 312326 454454 181205 302306 165171
