# Supplementary material for: Recovering the Genetic Identity of an Extinct-in-the-Wild Species: The Puzzling Case of the Alagoas Curassow
Source: PLoS One. 2017 Jan 5;12(1):e0169636. doi: 10.1371/journal.pone.0169636 (PMC5215914; doi:10.1371/journal.pone.0169636)
Supplement: S1 Table — Values were estimated in Structure, and in NewHybrids with different prior combinations. Structure results represent the summarization of 20 runs with Clumpp. As individual classification did not change across three different runs of NewHybrids, we present only the results of the first run. Individuals indicated as potentially admixted using the 99% threshold are highlighted in yellow. (XLSX) [file pone.0169636.s004.xlsx]

## Sheet: Plan1
	Structure	NewHybrids
	Structure antes de eliminar os mtDNA	Jeffreys	Jeffreys_Uniform	Uniform	Uniform_Jeffreys
28	0.977	0.99504	0.99487	0.96753	0.96752
29	0.995	0.9994	0.99949	0.99705	0.99653
30	0.996	0.99975	0.99978	0.99871	0.99856
31	0.994	0.99981	0.99979	0.99874	0.99884
33	0.997	0.99989	0.9999	0.99943	0.99939
35	0.991	0.99885	0.99899	0.99418	0.99327
36	0.997	0.9999	0.9999	0.99941	0.99941
37	0.992	0.99877	0.99897	0.99398	0.99275
39	0.9908	0.99895	0.99895	0.99361	0.9934
40	0.996	0.99969	0.99974	0.99848	0.99819
41	0.997	0.99991	0.99991	0.99945	0.9995
42	0.9887	0.99807	0.99832	0.98929	0.98724
45	0.9938	0.99935	0.99941	0.99655	0.99617
46	0.996	0.99981	0.99983	0.99904	0.99893
47	0.997	0.99987	0.99987	0.99928	0.99924
48	0.998	0.99997	0.99997	0.99981	0.99981
49	0.997	0.9999	0.9999	0.99941	0.99941
50	0.997	0.99994	0.99995	0.99969	0.99967
52	0.997	0.99994	0.99994	0.99966	0.99965
53	0.995	0.9996	0.99965	0.99797	0.99766
56	0.9714	0.99679	0.99853	0.9906	0.97408
57	0.9957	0.99961	0.99967	0.99806	0.99773
58	0.8776	0.97919	0.97986	0.88607	0.87567
59	0.995	0.99954	0.99961	0.99771	0.99731
101	0.996	0.99972	0.99975	0.99857	0.99837
102	0.9578	0.98786	0.99751	0.98602	0.92924
104	0.9978	0.99995	0.99995	0.99972	0.99972
105	0.998	0.99998	0.99998	0.99987	0.99987
106	0.996	0.99981	0.99983	0.99905	0.99893
108	0.997	0.99986	0.99987	0.99927	0.99921
111	0.8669	0.97677	0.98141	0.87886	0.84266
112	0.9929	0.99988	0.99981	0.99891	0.99931
113	0.996	0.9997	0.99974	0.99845	0.99817
114	0.997	0.9999	0.99991	0.99948	0.9994
118	0.9626	0.98704	0.99036	0.93851	0.91454
119	0.9964	0.99979	0.99982	0.99896	0.9988
120	0.997	0.99984	0.99985	0.99914	0.99905
121	0.997	0.9999	0.9999	0.99943	0.99941
124	0.9977	0.99995	0.99995	0.99971	0.99969
125	0.997	0.99987	0.99988	0.99933	0.99924
126	0.997	0.99992	0.99992	0.99956	0.99954
129	0.993	0.99867	0.99894	0.99351	0.99163
133	0.992	0.99863	0.99888	0.9929	0.99091
137	0.996	0.99969	0.99974	0.99843	0.99812
148	0.9862	0.99625	0.99724	0.98232	0.97497
150	0.987	0.99537	0.9966	0.97837	0.96937
152	0.997	0.99993	0.99994	0.99964	0.9996
153	0.998	0.99996	0.99996	0.99977	0.99978
154	0.9971	0.99995	0.99996	0.99975	0.99974
155	0.9868	0.99507	0.99643	0.97734	0.9675
158	0.9895	0.99726	0.99785	0.98662	0.98241
159	0.994	0.99925	0.9994	0.99628	0.99512
160	0.995	0.99959	0.99967	0.99803	0.99755
162	0.9839	0.9953	0.99649	0.97724	0.96801
164	0.991	0.99822	0.99859	0.9915	0.98906
165	0.9522	0.99267	0.99443	0.96334	0.94977
172	0.995	0.99945	0.99954	0.99737	0.99683
173	0.9677	0.99229	0.99428	0.96256	0.94716
178	0.9902	0.99792	0.99838	0.99026	0.98732
179	0.997	0.99994	0.99994	0.99967	0.99963
184	0.998	0.99996	0.99996	0.99978	0.99979
185	0.9498	0.98572	0.98855	0.93466	0.91772
187	0.987	0.99788	0.99836	0.98965	0.98621
403	0.9917	0.99852	0.99874	0.99239	0.99088
407	0.992	0.99855	0.99887	0.9929	0.99057
408	0.9866	0.99502	0.99631	0.97606	0.96614
409	0.9938	0.99897	0.99917	0.995	0.99372
410	0.997	0.99987	0.99988	0.99932	0.99926
418	0.9721	0.99354	0.99494	0.9672	0.95577
420	0.9006	0.97604	0.98158	0.89187	0.85445
421	0.993	0.99916	0.99934	0.99602	0.99487
422	0.995	0.99953	0.99961	0.99762	0.99708
423	0.7783	0.83198	0.87349	0.48662	0.38509
424	0.995	0.99927	0.9994	0.9964	0.99555
425	0.997	0.99986	0.99988	0.9993	0.99916
427	0.9371	0.96236	0.97352	0.84227	0.78034
429	0.998	0.99996	0.99996	0.99977	0.99976
432	0.994	0.9992	0.99935	0.99606	0.99509
434	0.9947	0.9993	0.99942	0.99653	0.99576
436	0.983	0.99612	0.99704	0.98116	0.97419
439	0.992	0.99827	0.99863	0.99158	0.98913
441	0.995	0.99959	0.99967	0.99805	0.99752
443	0.997	0.99992	0.99992	0.99956	0.99954
444	0.992	0.99979	0.9998	0.99884	0.99876
445	0.995	0.99948	0.99957	0.99737	0.99681
Min	0.7783	0.83198	0.87349	0.48662	0.38509
Max	0.998	0.99998	0.99998	0.99987	0.99987
Mean	0.984181	0.99523	0.996394	0.981029	0.975208
SD	0.0325318	0.0189412	0.0142828	0.0611666	0.0748689
