# Supplementary material for: Recovering the Genetic Identity of an Extinct-in-the-Wild Species: The Puzzling Case of the Alagoas Curassow
Source: PLoS One. 2017 Jan 5;12(1):e0169636. doi: 10.1371/journal.pone.0169636 (PMC5215914; doi:10.1371/journal.pone.0169636)
Supplement: S2 Table — With Structure, individual admixture level was assessed based on the probability of belonging to Alagoas and Razor-billed Curassow, and results represent the summarization of 20 runs with Clumpp. With NewHybrids, values represent the probability of each individual to belong to pre-defined genotypic classes, and because individual classification did not change across three different runs, we present only the results of first run. Average, standard deviation, minimum, and maximum probability values are presented in the end of each column. (XLSX) [file pone.0169636.s005.xlsx]

## Sheet: Structure
	P. mitu		P. tuberosa		F1		F2		F3		Backcross 1		Backcross 2		Backcross 3		Backcross 4
Individual #	P. mitu	P. tuberosa	P. mitu	P. tuberosa	P. mitu	P. tuberosa	P. mitu	P. tuberosa	P. mitu	P. tuberosa	P. mitu	P. tuberosa	P. mitu	P. tuberosa	P. mitu	P. tuberosa	P. mitu	P. tuberosa
1	0.998	0.002	0.005	0.995	0.382	0.618	0.5634	0.4367	0.6576	0.3424	0.859	0.141	0.715	0.2849	0.9779	0.0221	0.993	0.007
2	0.997	0.003	0.004	0.996	0.4607	0.5393	0.5441	0.4559	0.6321	0.3679	0.7153	0.2846	0.8917	0.1083	0.8783	0.1217	0.9155	0.0844
3	0.997	0.0031	0.0042	0.9958	0.3963	0.6037	0.6439	0.3561	0.5101	0.4899	0.741	0.2589	0.9195	0.0805	0.974	0.026	0.9713	0.0287
4	0.9963	0.0037	0.004	0.996	0.5792	0.4208	0.3739	0.6261	0.4108	0.5892	0.7134	0.2866	0.9099	0.0901	0.988	0.012	0.984	0.016
5	0.9971	0.0029	0.003	0.997	0.4566	0.5435	0.2808	0.7192	0.3027	0.6972	0.7876	0.2125	0.878	0.122	0.8358	0.1643	0.9276	0.0725
6	0.998	0.002	0.003	0.997	0.486	0.514	0.3475	0.6525	0.5991	0.4009	0.464	0.536	0.8492	0.1508	0.9851	0.0149	0.904	0.0961
7	0.997	0.003	0.003	0.997	0.4926	0.5074	0.4087	0.5913	0.3394	0.6606	0.4538	0.5462	0.75	0.25	0.8431	0.1569	0.9929	0.0072
8	0.997	0.003	0.0069	0.9931	0.572	0.428	0.603	0.397	0.481	0.519	0.5139	0.4861	0.8564	0.1436	0.982	0.018	0.9889	0.0111
9	0.996	0.004	0.007	0.993	0.4662	0.5338	0.204	0.796	0.6119	0.3881	0.7661	0.2339	0.979	0.021	0.9636	0.0364	0.993	0.007
10	0.998	0.002	0.004	0.996	0.5678	0.4322	0.4775	0.5225	0.5646	0.4353	0.523	0.4771	0.7994	0.2006	0.92	0.08	0.995	0.005
11	0.998	0.002	0.003	0.997	0.524	0.476	0.4375	0.5625	0.517	0.483	0.7665	0.2335	0.6693	0.3307	0.983	0.017	0.986	0.0141
12	0.997	0.003	0.0101	0.9899	0.5961	0.4039	0.5335	0.4665	0.64	0.3601	0.7632	0.2368	0.6149	0.3851	0.9621	0.0379	0.8421	0.1579
13	0.997	0.003	0.002	0.998	0.3806	0.6194	0.3578	0.6421	0.1508	0.8492	0.605	0.395	0.92	0.0801	0.9689	0.0311	0.9264	0.0735
14	0.994	0.006	0.002	0.998	0.5205	0.4795	0.541	0.459	0.6376	0.3624	0.7737	0.2264	0.8386	0.1615	0.919	0.081	0.992	0.008
15	0.996	0.004	0.0042	0.9959	0.3871	0.6129	0.369	0.631	0.4534	0.5466	0.3818	0.6182	0.8555	0.1446	0.976	0.024	0.913	0.087
16	0.997	0.003	0.0332	0.9668	0.4315	0.5685	0.5861	0.4139	0.5562	0.4439	0.6752	0.3249	0.8803	0.1197	0.9734	0.0267	0.995	0.005
17	0.9961	0.0039	0.018	0.982	0.4265	0.5736	0.5264	0.4736	0.6451	0.3549	0.7887	0.2112	0.8241	0.1759	0.9221	0.078	0.982	0.018
18	0.997	0.003	0.003	0.997	0.5246	0.4754	0.4427	0.5573	0.5531	0.4469	0.7529	0.2471	0.976	0.024	0.797	0.203	0.9027	0.0973
19	0.996	0.004	0.002	0.998	0.3457	0.6543	0.5467	0.4533	0.4677	0.5323	0.7258	0.2742	0.922	0.078	0.985	0.015	0.993	0.007
20	0.996	0.004	0.0092	0.9908	0.2767	0.7233	0.4803	0.5197	0.5526	0.4474	0.754	0.246	0.9207	0.0792	0.992	0.008	0.8199	0.1802
21	0.997	0.0031	0.007	0.993	0.5461	0.4539	0.3179	0.6821	0.7385	0.2615	0.9146	0.0853	0.8338	0.1662	0.959	0.041	0.9883	0.0117
22	0.992	0.008	0.003	0.997	0.5365	0.4635	0.5102	0.4898	0.635	0.365	0.7032	0.2968	0.8	0.2	0.927	0.073	0.9774	0.0226
23	0.997	0.003	0.0043	0.9957	0.36	0.64	0.5838	0.4162	0.5099	0.4901	0.6715	0.3286	0.87	0.1299	0.9268	0.0731	0.989	0.0111
24	0.998	0.002	0.0065	0.9935	0.6026	0.3975	0.6578	0.3422	0.357	0.6431	0.3577	0.6424	0.9577	0.0423	0.984	0.016	0.9247	0.0753
25	0.996	0.004	0.0355	0.9645	0.4752	0.5248	0.4648	0.5353	0.5663	0.4338	0.7408	0.2592	0.8616	0.1384	0.8937	0.1063	0.992	0.008
26	0.9935	0.0065	0.009	0.991	0.438	0.5619	0.3352	0.6648	0.0803	0.9198	0.8887	0.1113	0.9581	0.0419	0.985	0.015	0.991	0.009
27	0.998	0.002	0.002	0.998	0.4496	0.5504	0.5808	0.4191	0.3869	0.6131	0.6631	0.3369	0.8496	0.1503	0.811	0.1891	0.9797	0.0203
28	0.9977	0.0023	0.0502	0.9498	0.5133	0.4867	0.583	0.417	0.5781	0.4219	0.6869	0.313	0.7284	0.2716	0.984	0.0161	0.993	0.007
29	0.9954	0.0046	0.002	0.998	0.2838	0.7161	0.3753	0.6248	0.773	0.227	0.715	0.285	0.7303	0.2697	0.99	0.01	0.943	0.057
30	0.9973	0.0027	0.007	0.993	0.5821	0.418	0.5713	0.4287	0.6678	0.3322	0.9113	0.0887	0.953	0.047	0.8721	0.1279	0.9771	0.023
31	0.998	0.002	0.006	0.994	0.4952	0.5049	0.6796	0.3204	0.3857	0.6143	0.7883	0.2118	0.8185	0.1815	0.882	0.118	0.9233	0.0766
32	0.998	0.002	0.002	0.998	0.5182	0.4818	0.403	0.597	0.5765	0.4235	0.5654	0.4345	0.957	0.043	0.991	0.009	0.944	0.056
33	0.9953	0.0047	0.002	0.998	0.3513	0.6488	0.3172	0.6828	0.496	0.504	0.8212	0.1788	0.769	0.231	0.8932	0.1068	0.943	0.057
34	0.9979	0.0022	0.006	0.994	0.5109	0.4891	0.3957	0.6043	0.5006	0.4994	0.9012	0.0988	0.7802	0.2198	0.8143	0.1856	0.9268	0.0732
35	0.997	0.003	0.002	0.998	0.4614	0.5386	0.5269	0.4731	0.5352	0.4648	0.617	0.383	0.9167	0.0834	0.871	0.1291	0.9199	0.0801
36	0.994	0.006	0.004	0.996	0.4302	0.5698	0.49	0.51	0.51	0.49	0.5636	0.4364	0.6739	0.326	0.9175	0.0824	0.994	0.006
37	0.996	0.004	0.017	0.9831	0.4913	0.5087	0.422	0.578	0.266	0.734	0.7153	0.2847	0.979	0.021	0.984	0.016	0.988	0.012
38	0.997	0.003	0.002	0.998	0.5381	0.4619	0.3147	0.6853	0.5935	0.4065	0.5482	0.4518	0.97	0.03	0.986	0.014	0.993	0.007
39	0.997	0.003	0.0029	0.9971	0.4758	0.5242	0.5592	0.4408	0.4414	0.5586	0.4907	0.5093	0.8529	0.1471	0.9145	0.0855	0.831	0.169
40	0.994	0.006	0.002	0.998	0.6499	0.3501	0.4441	0.556	0.5202	0.4798	0.7363	0.2637	0.8637	0.1363	0.9869	0.0131	0.8332	0.1668
41	0.998	0.002	0.0044	0.9956	0.5148	0.4852	0.2888	0.7112	0.2189	0.7811	0.8144	0.1856	0.8473	0.1527	0.8496	0.1504	0.7855	0.2145
42	0.9977	0.0023	0.003	0.997	0.4238	0.5763	0.4215	0.5785	0.5388	0.4612	0.6848	0.3153	0.9666	0.0334	0.8618	0.1382	0.9902	0.0098
43	0.996	0.004	0.0034	0.9967	0.5535	0.4465	0.2571	0.7429	0.5012	0.4987	0.6136	0.3864	0.8376	0.1623	0.9718	0.0282	0.921	0.079
44	0.998	0.002	0.0051	0.9949	0.3577	0.6423	0.5922	0.4078	0.5321	0.4679	0.7609	0.239	0.8239	0.1761	0.8751	0.125	0.9898	0.0102
45	0.997	0.003	0.0154	0.9846	0.4477	0.5523	0.3719	0.6281	0.4407	0.5593	0.74	0.26	0.766	0.2341	0.99	0.01	0.9719	0.0281
46	0.997	0.003	0.003	0.997	0.497	0.503	0.4662	0.5339	0.4608	0.5392	0.8215	0.1785	0.874	0.126	0.867	0.133	0.983	0.017
47	0.998	0.002	0.002	0.998	0.5039	0.4961	0.535	0.465	0.3572	0.6428	0.7351	0.2649	0.9275	0.0725	0.8999	0.1002	0.991	0.009
48	0.997	0.003	0.0064	0.9936	0.5656	0.4344	0.5939	0.406	0.5096	0.4903	0.6731	0.3269	0.971	0.029	0.8559	0.1441	0.9789	0.0211
49	0.998	0.002	0.0031	0.9969	0.6286	0.3714	0.274	0.726	0.7497	0.2503	0.7799	0.2201	0.8922	0.1078	0.9598	0.0402	0.9814	0.0186
50	0.996	0.004	0.0209	0.9791	0.4721	0.5279	0.491	0.509	0.3765	0.6236	0.6346	0.3654	0.922	0.078	0.9255	0.0745	0.983	0.017
51	0.997	0.003	0.002	0.998	0.6295	0.3705	0.3193	0.6807	0.4802	0.5198	0.8658	0.1341	0.8621	0.1379	0.9873	0.0127	0.861	0.1391
52	0.997	0.003	0.0054	0.9946	0.5306	0.4694	0.5577	0.4423	0.4582	0.5418	0.5958	0.4043	0.8742	0.1257	0.6805	0.3195	0.992	0.008
53	0.996	0.004	0.003	0.997	0.439	0.5611	0.5309	0.4691	0.5121	0.4879	0.7243	0.2757	0.97	0.03	0.895	0.105	0.994	0.006
54	0.998	0.002	0.015	0.985	0.427	0.573	0.3129	0.6871	0.3815	0.6186	0.8181	0.1819	0.8421	0.1579	0.9219	0.0781	0.994	0.006
55	0.997	0.003	0.0029	0.9972	0.417	0.583	0.5728	0.4272	0.6331	0.3669	0.6872	0.3128	0.961	0.039	0.9713	0.0287	0.9865	0.0135
56	0.9969	0.0032	0.002	0.998	0.5757	0.4243	0.4048	0.5952	0.4193	0.5806	0.7287	0.2713	0.8231	0.177	0.798	0.202	0.9209	0.0791
57	0.998	0.002	0.003	0.997	0.3757	0.6243	0.3174	0.6826	0.6004	0.3996	0.5211	0.4789	0.7489	0.2512	0.9908	0.0092	0.995	0.005
58	0.986	0.014	0.002	0.998	0.3899	0.61	0.3612	0.6387	0.577	0.4229	0.633	0.367	0.783	0.217	0.985	0.015	0.9855	0.0145
59	0.997	0.003	0.003	0.997	0.5782	0.4218	0.526	0.474	0.441	0.559	0.826	0.174	0.79	0.21	0.9256	0.0744	0.908	0.092
60	0.995	0.005	0.002	0.998	0.2954	0.7046	0.5874	0.4125	0.5359	0.4641	0.6914	0.3086	0.9238	0.0762	0.9668	0.0332	0.9941	0.0059
61	0.996	0.004	0.003	0.997	0.4538	0.5462	0.4212	0.5788	0.4954	0.5046	0.6673	0.3327	0.9117	0.0883	0.9648	0.0352	0.7818	0.2182
62	0.9936	0.0064	0.0068	0.9932	0.6422	0.3578	0.4821	0.5179	0.5931	0.4069	0.6997	0.3002	0.8804	0.1196	0.99	0.01	0.9831	0.0169
63	0.9972	0.0028	0.003	0.997	0.3798	0.6202	0.3801	0.6199	0.5446	0.4554	0.5088	0.4912	0.916	0.084	0.987	0.013	0.9096	0.0904
64	0.997	0.003	0.003	0.997	0.3812	0.6188	0.6494	0.3507	0.4669	0.5331	0.666	0.334	0.8405	0.1594	0.8454	0.1546	0.9838	0.0162
65	0.993	0.007	0.007	0.993	0.3786	0.6215	0.5602	0.4398	0.401	0.599	0.9142	0.0859	0.7721	0.228	0.9169	0.0831	0.993	0.007
66	0.998	0.002	0.007	0.993	0.6218	0.3782	0.419	0.581	0.1988	0.8012	0.7612	0.2388	0.819	0.181	0.8254	0.1746	0.991	0.009
67	0.997	0.003	0.004	0.996	0.4175	0.5825	0.6557	0.3443	0.349	0.651	0.6608	0.3392	0.964	0.036	0.989	0.011	0.989	0.011
68	0.997	0.003	0.004	0.996	0.4868	0.5132	0.5959	0.4041	0.6998	0.3002	0.6371	0.3629	0.8999	0.1002	0.9079	0.0921	0.992	0.008
69	0.993	0.007	0.003	0.997	0.5232	0.4768	0.3801	0.6198	0.6476	0.3524	0.688	0.312	0.762	0.238	0.987	0.013	0.9901	0.0099
70	0.998	0.002	0.003	0.997	0.594	0.4059	0.8361	0.1639	0.5076	0.4924	0.6577	0.3423	0.8411	0.1588	0.9484	0.0517	0.988	0.012
71	0.998	0.002	0.003	0.997	0.5494	0.4506	0.3517	0.6483	0.548	0.4521	0.6871	0.3129	0.7022	0.2978	0.8987	0.1013	0.992	0.008
72	0.997	0.003	0.0039	0.9961	0.4597	0.5403	0.5535	0.4465	0.444	0.5561	0.7852	0.2148	0.8532	0.1468	0.8812	0.1188	0.9332	0.0667
73	0.995	0.005	0.0042	0.9959	0.553	0.447	0.4992	0.5008	0.2117	0.7883	0.8481	0.1519	0.861	0.139	0.9879	0.0121	0.963	0.037
74	0.997	0.003	0.0319	0.9681	0.4321	0.5679	0.4366	0.5634	0.3471	0.6529	0.6929	0.3071	0.8064	0.1936	0.9644	0.0356	0.9878	0.0122
75	0.997	0.003	0.003	0.997	0.435	0.5649	0.4879	0.5121	0.4887	0.5113	0.6289	0.3711	0.8577	0.1423	0.9894	0.0107	0.9384	0.0616
76	0.9951	0.0049	0.005	0.995	0.4379	0.5621	0.3276	0.6724	0.304	0.696	0.906	0.094	0.976	0.024	0.9859	0.0142	0.8939	0.1061
77	0.996	0.004	0.003	0.997	0.626	0.374	0.624	0.3761	0.4068	0.5931	0.6141	0.386	0.8335	0.1665	0.9344	0.0656	0.8656	0.1344
78	0.997	0.003	0.0026	0.9974	0.492	0.508	0.459	0.541	0.363	0.637	0.5665	0.4335	0.905	0.095	0.99	0.01	0.993	0.007
79	0.994	0.006	0.012	0.988	0.3402	0.6598	0.6933	0.3067	0.5471	0.4529	0.679	0.321	0.9675	0.0326	0.9204	0.0797	0.99	0.01
80	0.991	0.009	0.0263	0.9738	0.46	0.54	0.4959	0.5041	0.486	0.514	0.5592	0.4408	0.6821	0.3179	0.863	0.137	0.994	0.006
81	0.997	0.003	0.0066	0.9934	0.5396	0.4604	0.6227	0.3773	0.318	0.682	0.6404	0.3596	0.7228	0.2772	0.707	0.2931	0.992	0.008
82	0.993	0.007	0.002	0.998	0.3458	0.6543	0.6181	0.3819	0.373	0.6271	0.656	0.344	0.9609	0.0391	0.989	0.011	0.988	0.012
83	0.8404	0.1596	0.003	0.997	0.4439	0.5561	0.519	0.481	0.303	0.697	0.9447	0.0553	0.907	0.093	0.9368	0.0631	0.6638	0.3362
84	0.998	0.002	0.002	0.998	0.462	0.538	0.5662	0.4338	0.483	0.5169	0.734	0.266	0.8576	0.1423	0.9849	0.0151	0.9248	0.0752
85	0.971	0.029	0.003	0.997	0.5153	0.4847	0.5764	0.4237	0.3873	0.6127	0.7659	0.2342	0.8451	0.1549	0.9759	0.0241	0.993	0.007
86	0.997	0.003	0.003	0.997	0.537	0.463	0.619	0.381	0.3202	0.6798	0.758	0.242	0.6929	0.3071	0.8963	0.1037	0.995	0.005
87	0.992	0.008	0.003	0.997	0.395	0.605	0.5002	0.4998	0.3369	0.6631	0.5707	0.4293	0.8263	0.1737	0.9854	0.0146	0.986	0.014
88	0.998	0.002	0.003	0.997	0.4694	0.5306	0.2356	0.7643	0.4944	0.5056	0.6973	0.3027	0.8719	0.1281	0.6937	0.3063	0.9303	0.0698
89	0.7692	0.2308	0.0057	0.9943	0.5704	0.4296	0.4652	0.5348	0.5747	0.4253	0.9608	0.0392	0.9762	0.0238	0.901	0.099	0.8891	0.1109
90	0.998	0.002	0.002	0.998	0.4021	0.5979	0.2333	0.7667	0.423	0.577	0.7559	0.2441	0.98	0.02	0.9083	0.0918	0.9763	0.0237
91	0.998	0.002	0.0029	0.9971	0.4295	0.5705	0.768	0.232	0.316	0.6839	0.8047	0.1953	0.8164	0.1837	0.992	0.008	0.988	0.012
92	0.996	0.004	0.008	0.992	0.3511	0.6489	0.264	0.736	0.5008	0.4992	0.8569	0.143	0.8398	0.1602	0.9853	0.0147	0.9889	0.0111
93	0.995	0.005	0.003	0.997	0.4452	0.5547	0.4388	0.5612	0.5264	0.4736	0.6508	0.3492	0.8862	0.1138	0.99	0.01	0.995	0.005
94	0.996	0.0041	0.006	0.994	0.5491	0.4509	0.2709	0.7291	0.6212	0.3788	0.7709	0.2292	0.8612	0.1389	0.9642	0.0358	0.7798	0.2202
95	0.997	0.003	0.002	0.998	0.5229	0.4771	0.4771	0.5229	0.3443	0.6557	0.724	0.276	0.8309	0.1691	0.9254	0.0746	0.992	0.008
96	0.997	0.003	0.0036	0.9964	0.591	0.4089	0.4344	0.5656	0.5201	0.4799	0.69	0.3099	0.7877	0.2123	0.5444	0.4556	0.994	0.006
97	0.998	0.002	0.002	0.998	0.4653	0.5347	0.4555	0.5445	0.4024	0.5976	0.7714	0.2287	0.7528	0.2472	0.986	0.014	0.984	0.0161
98	0.997	0.003	0.003	0.997	0.5739	0.4261	0.5661	0.4339	0.5476	0.4524	0.715	0.285	0.8974	0.1026	0.9091	0.0909	0.9934	0.0066
99	0.993	0.007	0.003	0.997	0.5485	0.4514	0.5431	0.4569	0.7159	0.2841	0.668	0.332	0.7753	0.2248	0.9651	0.0349	0.993	0.007
100	0.992	0.008	0.003	0.997	0.5899	0.4101	0.5158	0.4842	0.6234	0.3766	0.6186	0.3814	0.9243	0.0756	0.9618	0.0382	0.825	0.175
Min	0.7692	0.002	0.002	0.9498	0.2767	0.3501	0.204	0.1639	0.0803	0.227	0.3577	0.0392	0.6149	0.02	0.5444	0.008	0.6638	0.005
Max	0.998	0.2308	0.0502	0.998	0.6499	0.7233	0.8361	0.796	0.773	0.9198	0.9608	0.6424	0.98	0.3851	0.992	0.4556	0.995	0.3362
Mean	0.992217	0.007788	0.006187	0.993819	0.48016	0.519842	0.475802	0.524199	0.483067	0.516934	0.70455	0.295453	0.855632	0.14437	0.925566	0.074444	0.952991	0.047015
sd	0.0275644	0.0275635	0.00782571	0.00782305	0.0852801	0.0852823	0.124987	0.124983	0.132372	0.132374	0.117983	0.117989	0.0828235	0.082823	0.0778003	0.0778031	0.0616467	0.0616475

## Sheet: NewHybrids
	Jeffreys x Jeffreys									Jeffreys x Uniform									Uniform x Uniform									Uniform x Jeffreys
	P. mitu									P. mitu									P. mitu									P. mitu
Individual #	P. tuberosa	P. mitu	F1	F2	F3	Backcross 1	Backcross 2	Backcross 3	Backcross 4	P. tuberosa	P. mitu	F1	F2	F3	Backcross 1	Backcross 2	Backcross 3	Backcross 4	P. tuberosa	P. mitu	F1	F2	F3	Backcross 1	Backcross 2	Backcross 3	Backcross 4	P. tuberosa	P. mitu	F1	F2	F3	Backcross 1	Backcross 2	Backcross 3	Backcross 4
1	0	0.99835	0	0	0	1e-05	0.00016	0.00051	0.00096	0	0.99889	0	0	0	0	7e-05	0.00032	0.00072	0	0.99012	0	0	0	2e-05	0.00061	0.00283	0.00641	0	0.99037	0	0	0	2e-05	0.00057	0.00273	0.00632
2	0	0.99777	0	0	0	5e-05	0.00031	0.00072	0.00114	0	0.99869	0	0	0	1e-05	0.00011	0.00039	0.0008	0	0.98834	0	0	0	6e-05	0.00097	0.00352	0.00712	0	0.9886	0	0	0	5e-05	0.00091	0.00341	0.00703
3	0	0.9975	0	0	0	8e-05	0.0004	0.00081	0.00121	0	0.99835	0	0	0	2e-05	0.00019	0.00052	0.00092	0	0.98537	0	0	0	0.00018	0.00167	0.00462	0.00815	0	0.98546	0	0	0	0.00017	0.00164	0.00458	0.00814
4	0	0.99753	0	0	0	6e-05	0.00038	0.00081	0.00121	0	0.99842	0	0	0	1e-05	0.00017	0.0005	0.00091	0	0.98598	0	0	0	0.00012	0.00147	0.00442	0.00801	0	0.98621	0	0	0	0.00011	0.0014	0.00432	0.00796
5	0	0.99801	0	0	0	3e-05	0.00025	0.00064	0.00107	0	0.99878	0	0	0	0	9e-05	0.00036	0.00077	0	0.98917	0	0	0	4e-05	0.0008	0.0032	0.0068	0	0.98948	0	0	0	3e-05	0.00073	0.00307	0.00669
6	0	0.99821	0	0	0	2e-05	0.00019	0.00057	0.00102	0	0.9988	0	0	0	0	8e-05	0.00035	0.00076	0	0.98936	0	0	0	3e-05	0.00075	0.00313	0.00673	0	0.9896	0	0	0	3e-05	0.0007	0.00303	0.00665
7	0	0.99788	0	0	0	4e-05	0.00028	0.00069	0.00112	0	0.99857	0	0	0	1e-05	0.00013	0.00044	0.00085	0	0.98732	0	0	0	9e-05	0.00118	0.0039	0.0075	0	0.98845	0	0	0	5e-05	0.00092	0.00347	0.00711
8	0	0.99756	0	0	0	7e-05	0.00038	0.00079	0.00119	0	0.99837	0	0	0	2e-05	0.00018	0.00051	0.00091	0	0.98557	0	0	0	0.00019	0.00164	0.00454	0.00806	0	0.98582	0	0	0	0.00016	0.00157	0.00444	0.00801
9	0	0.99712	0	0	0	0.00015	0.00052	0.00092	0.00129	0	0.9985	0	0	0	1e-05	0.00015	0.00046	0.00087	0	0.98671	0	0	0	0.00012	0.00135	0.00412	0.00769	0	0.9868	0	0	0	0.00011	0.00132	0.00408	0.00768
10	0	0.9985	0	0	0	1e-05	0.00013	0.00046	0.00091	0	0.99896	0	0	0	0	6e-05	0.00029	0.00069	0	0.99075	0	0	0	1e-05	0.00051	0.00259	0.00614	0	0.99097	0	0	0	1e-05	0.00047	0.0025	0.00605
11	0	0.99833	0	0	0	1e-05	0.00016	0.00052	0.00097	0	0.99886	0	0	0	0	7e-05	0.00033	0.00073	0	0.9899	0	0	0	2e-05	0.00065	0.00292	0.00651	0	0.99014	0	0	0	2e-05	0.0006	0.00282	0.00642
12	0	0.99781	0	0	0	5e-05	0.00031	0.00071	0.00112	0	0.99865	0	0	0	1e-05	0.00012	0.00041	0.00082	0	0.988	0	0	0	8e-05	0.00106	0.00364	0.00723	0	0.98812	0	0	0	7e-05	0.00102	0.00359	0.0072
13	0	0.99772	0	0	0	6e-05	0.00033	0.00074	0.00115	0	0.99867	0	0	0	1e-05	0.00011	0.0004	0.00081	0	0.98818	0	0	0	7e-05	0.00101	0.00357	0.00717	0	0.98854	0	0	0	5e-05	0.00093	0.00343	0.00705
14	0	0.99665	0	0	0	0.00014	0.00065	0.00111	0.00145	0	0.99709	0	0	0	8e-05	0.00051	0.00098	0.00133	0	0.97438	0	2e-05	2e-05	0.00074	0.00454	0.00864	0.01166	0	0.97471	0	1e-05	1e-05	0.00058	0.00432	0.0086	0.01177
15	0	0.9973	0	0	0	6e-05	0.00043	0.00091	0.00131	0	0.99828	0	0	0	2e-05	0.00019	0.00055	0.00096	0	0.98475	0	0	0	0.00015	0.00173	0.00489	0.00848	0	0.98506	0	0	0	0.00011	0.00161	0.00477	0.00844
16	0	0.9979	0	0	0	4e-05	0.00028	0.00068	0.0011	0	0.99876	0	0	0	0	9e-05	0.00037	0.00077	0	0.98902	0	0	0	4e-05	0.00083	0.00325	0.00685	0	0.98925	0	0	0	4e-05	0.00078	0.00316	0.00678
17	0	0.99755	0	0	0	8e-05	0.00038	0.00079	0.00119	0	0.99835	0	0	0	2e-05	0.00019	0.00052	0.00092	0	0.98539	0	0	0	0.00019	0.00168	0.0046	0.00812	0	0.98542	0	0	0	0.00018	0.00167	0.00459	0.00814
18	0	0.99798	0	0	0	3e-05	0.00026	0.00065	0.00108	0	0.99864	0	0	0	1e-05	0.00012	0.00041	0.00082	0	0.98792	0	0	0	8e-05	0.00107	0.00367	0.00726	0	0.98807	0	0	0	7e-05	0.00103	0.00361	0.00723
19	0	0.99716	0	0	0	8e-05	0.00048	0.00095	0.00133	0	0.99844	0	0	0	1e-05	0.00016	0.00049	0.0009	0	0.98615	0	0	0	0.0001	0.00139	0.00436	0.008	0	0.98636	0	0	0	9e-05	0.00132	0.00427	0.00796
20	0	0.99727	0	0	0	8e-05	0.00045	0.00091	0.0013	0	0.99775	0	0	0	3e-05	0.00031	0.00075	0.00116	0	0.98007	0	0	0	0.00027	0.00273	0.00667	0.01025	0	0.97973	0	0	0	0.00026	0.00276	0.0068	0.01045
21	0	0.99757	0	0	0	7e-05	0.00038	0.00079	0.00119	0	0.99848	0	0	0	1e-05	0.00015	0.00047	0.00088	0	0.98649	0	0	0	0.00012	0.00138	0.00422	0.0078	0	0.98681	0	0	0	0.0001	0.00129	0.00409	0.00771
22	0	0.99578	0	2e-05	2e-05	0.00038	0.00094	0.00131	0.00156	0	0.99794	1e-05	0	0	5e-05	0.0003	0.00066	0.00105	0	0.9818	1e-05	1e-05	1e-05	0.00046	0.00264	0.00587	0.00922	0	0.98291	0	0	0	0.0003	0.00228	0.00551	0.009
23	0	0.99805	0	0	0	2e-05	0.00023	0.00063	0.00106	0	0.99876	0	0	0	0	9e-05	0.00037	0.00078	0	0.98895	0	0	0	4e-05	0.00084	0.00328	0.00689	0	0.98887	0	0	0	4e-05	0.00084	0.00331	0.00694
24	0	0.99828	0	0	0	1e-05	0.00017	0.00054	0.00099	0	0.99884	0	0	0	0	8e-05	0.00034	0.00074	0	0.9897	0	0	0	3e-05	0.00069	0.003	0.00659	0	0.98981	0	0	0	2e-05	0.00066	0.00295	0.00656
25	0	0.99738	0	0	0	0.0001	0.00044	0.00085	0.00124	0	0.99837	0	0	0	2e-05	0.00018	0.00051	0.00092	0	0.98553	0	0	0	0.00017	0.00163	0.00456	0.0081	0	0.98568	0	0	0	0.00016	0.00159	0.0045	0.00807
26	0	0.99641	0	2e-05	2e-05	0.00027	0.00074	0.00112	0.00143	0	0.99816	0	0	0	3e-05	0.00024	0.00059	0.00098	0	0.98376	0	1e-05	1e-05	0.00029	0.00209	0.00519	0.00865	0	0.98355	0	1e-05	1e-05	0.00029	0.00214	0.00526	0.00874
27	0	0.99833	0	0	0	1e-05	0.00016	0.00052	0.00098	0	0.99876	0	0	0	0	9e-05	0.00037	0.00078	0	0.98899	0	0	0	3e-05	0.0008	0.00327	0.0069	0	0.98929	0	0	0	3e-05	0.00074	0.00314	0.0068
28	0	0.99795	0	0	0	3e-05	0.00026	0.00066	0.00109	0	0.99867	0	0	0	1e-05	0.00011	0.0004	0.00081	0	0.98823	0	0	0	6e-05	0.00098	0.00356	0.00717	0	0.98835	0	0	0	5e-05	0.00095	0.0035	0.00714
29	0	0.99708	0	1e-05	1e-05	0.00013	0.00053	0.00094	0.00131	0	0.99826	0	0	0	2e-05	0.00021	0.00056	0.00095	0	0.98456	0	0	0	0.00021	0.00187	0.00492	0.00842	0	0.98493	0	0	0	0.00018	0.00176	0.00478	0.00834
30	0	0.99805	0	0	0	3e-05	0.00024	0.00063	0.00106	0	0.99867	0	0	0	1e-05	0.00011	0.0004	0.00081	0	0.98821	0	0	0	6e-05	0.00099	0.00357	0.00717	0	0.98824	0	0	0	6e-05	0.00098	0.00355	0.00717
31	0	0.99827	0	0	0	1e-05	0.00018	0.00055	0.00099	0	0.99877	0	0	0	0	9e-05	0.00036	0.00077	0	0.98906	0	0	0	4e-05	0.00081	0.00324	0.00685	0	0.98925	0	0	0	3e-05	0.00077	0.00316	0.00679
32	0	0.99839	0	0	0	1e-05	0.00015	0.0005	0.00095	0	0.99885	0	0	0	0	8e-05	0.00033	0.00074	0	0.98974	0	0	0	3e-05	0.00068	0.00298	0.00658	0	0.99007	0	0	0	2e-05	0.00061	0.00284	0.00645
33	0	0.99702	0	1e-05	1e-05	0.00015	0.00055	0.00095	0.00131	0	0.99837	0	0	0	2e-05	0.00018	0.00051	0.00091	0	0.98559	0	0	0	0.00017	0.00162	0.00454	0.00807	0	0.98568	0	0	0	0.00016	0.00159	0.0045	0.00807
34	0	0.99805	0	0	0	3e-05	0.00024	0.00062	0.00106	0	0.99863	0	0	0	1e-05	0.00012	0.00041	0.00082	0	0.98788	0	0	0	7e-05	0.00107	0.00369	0.00729	0	0.98809	0	0	0	6e-05	0.00101	0.0036	0.00723
35	0	0.99784	0	0	0	4e-05	0.00029	0.0007	0.00113	0	0.99854	0	0	0	1e-05	0.00014	0.00045	0.00086	0	0.98708	0	0	0	9e-05	0.00124	0.004	0.00759	0	0.98747	0	0	0	7e-05	0.00114	0.00384	0.00747
36	0	0.99675	0	1e-05	1e-05	0.0002	0.00063	0.00103	0.00137	0	0.99805	0	0	0	4e-05	0.00027	0.00063	0.00101	0	0.98274	0	1e-05	1e-05	0.00037	0.00238	0.00554	0.00893	0	0.98221	0	2e-05	2e-05	0.00041	0.00254	0.00571	0.0091
37	0	0.99722	0	0	0	8e-05	0.00046	0.00093	0.00132	0	0.99833	0	0	0	2e-05	0.00018	0.00053	0.00094	0	0.98524	0	0	0	0.00014	0.00162	0.0047	0.00829	0	0.98534	0	0	0	0.00012	0.00157	0.00466	0.00831
38	0	0.9979	0	0	0	4e-05	0.00028	0.00067	0.0011	0	0.99865	0	0	0	1e-05	0.00012	0.00041	0.00081	0	0.98803	0	0	0	7e-05	0.00104	0.00363	0.00722	0	0.98795	0	0	0	7e-05	0.00106	0.00365	0.00727
39	0	0.99788	0	0	0	4e-05	0.00028	0.00068	0.00111	0	0.99857	0	0	0	1e-05	0.00013	0.00044	0.00085	0	0.98729	0	0	0	0.0001	0.0012	0.00391	0.0075	0	0.98737	0	0	0	9e-05	0.00117	0.00387	0.00749
40	0	0.99635	0	1e-05	1e-05	0.00026	0.00076	0.00116	0.00146	0	0.99732	0	0	0	8e-05	0.00045	0.00089	0.00126	0	0.97637	0	1e-05	1e-05	0.00069	0.00396	0.00788	0.01108	0	0.97521	0	1e-05	1e-05	0.00076	0.00428	0.00828	0.01145
41	0	0.99828	0	0	0	2e-05	0.00018	0.00054	0.00099	0	0.99879	0	0	0	0	9e-05	0.00036	0.00076	0	0.98926	0	0	0	4e-05	0.00077	0.00317	0.00677	0	0.98955	0	0	0	3e-05	0.00071	0.00304	0.00666
42	0	0.99808	0	0	0	3e-05	0.00023	0.00062	0.00105	0	0.9987	0	0	0	1e-05	0.00011	0.00039	0.0008	0	0.98843	0	0	0	6e-05	0.00095	0.00348	0.00708	0	0.98837	0	0	0	5e-05	0.00095	0.0035	0.00713
43	0	0.9973	0	0	0	0.00012	0.00046	0.00087	0.00124	0	0.99845	0	0	0	2e-05	0.00016	0.00048	0.00088	0	0.9863	0	0	0	0.00015	0.00146	0.00427	0.00781	0	0.9867	0	0	0	0.00013	0.00135	0.00411	0.0077
44	0	0.99805	0	0	0	3e-05	0.00024	0.00063	0.00106	0	0.99876	0	0	0	0	9e-05	0.00037	0.00078	0	0.98895	0	0	0	4e-05	0.00084	0.00329	0.00689	0	0.98901	0	0	0	4e-05	0.00082	0.00325	0.00688
45	0	0.99803	0	0	0	3e-05	0.00024	0.00063	0.00107	0	0.99867	0	0	0	1e-05	0.00011	0.0004	0.00081	0	0.98822	0	0	0	6e-05	0.00099	0.00356	0.00716	0	0.98825	0	0	0	6e-05	0.00098	0.00354	0.00717
46	0	0.99773	0	0	0	5e-05	0.00033	0.00074	0.00115	0	0.9984	0	0	0	2e-05	0.00017	0.0005	0.0009	0	0.98586	0	0	0	0.00016	0.00155	0.00444	0.00799	0	0.98612	0	0	0	0.00013	0.00147	0.00434	0.00793
47	0	0.99808	0	0	0	3e-05	0.00023	0.00061	0.00105	0	0.99868	0	0	0	1e-05	0.00011	0.0004	0.00081	0	0.98825	0	0	0	6e-05	0.00098	0.00355	0.00715	0	0.98866	0	0	0	5e-05	0.00089	0.00339	0.00702
48	0	0.99762	0	0	0	5e-05	0.00036	0.00078	0.00119	0	0.99835	0	0	0	2e-05	0.00019	0.00052	0.00092	0	0.98539	0	0	0	0.00016	0.00165	0.00463	0.00817	0	0.98594	0	0	0	0.00012	0.00149	0.00442	0.00802
49	0	0.99846	0	0	0	1e-05	0.00013	0.00047	0.00093	0	0.99889	0	0	0	0	7e-05	0.00032	0.00072	0	0.99014	0	0	0	2e-05	0.00061	0.00283	0.00641	0	0.99053	0	0	0	1e-05	0.00053	0.00267	0.00626
50	0	0.99729	0	0	0	0.0001	0.00046	0.00088	0.00126	0	0.99853	0	0	0	1e-05	0.00014	0.00046	0.00086	0	0.98694	0	0	0	0.0001	0.00127	0.00404	0.00763	0	0.98717	0	0	0	9e-05	0.00122	0.00395	0.00757
51	0	0.99784	0	0	0	5e-05	0.0003	0.0007	0.00112	0	0.99873	0	0	0	1e-05	0.0001	0.00038	0.00078	0	0.98874	0	0	0	5e-05	0.00089	0.00336	0.00696	0	0.9891	0	0	0	4e-05	0.00081	0.00321	0.00683
52	0	0.99792	0	0	0	3e-05	0.00027	0.00067	0.0011	0	0.99865	0	0	0	1e-05	0.00011	0.00041	0.00082	0	0.98806	0	0	0	6e-05	0.00102	0.00363	0.00724	0	0.98836	0	0	0	5e-05	0.00095	0.0035	0.00714
53	0	0.99762	0	0	0	7e-05	0.00036	0.00077	0.00118	0	0.99854	0	0	0	1e-05	0.00014	0.00045	0.00085	0	0.98705	0	0	0	0.00011	0.00127	0.00399	0.00756	0	0.9869	0	0	0	0.00011	0.0013	0.00404	0.00764
54	0	0.99812	0	0	0	2e-05	0.00022	0.0006	0.00104	0	0.99871	0	0	0	1e-05	0.0001	0.00038	0.00079	0	0.98859	0	0	0	5e-05	0.00091	0.00342	0.00703	0	0.98883	0	0	0	4e-05	0.00085	0.00332	0.00696
55	0	0.99772	0	0	0	6e-05	0.00033	0.00074	0.00115	0	0.99857	0	0	0	1e-05	0.00013	0.00044	0.00084	0	0.98734	0	0	0	0.0001	0.0012	0.00389	0.00747	0	0.98727	0	0	0	9e-05	0.00121	0.00391	0.00751
56	0	0.99761	0	0	0	8e-05	0.00037	0.00077	0.00117	0	0.99864	0	0	0	1e-05	0.00012	0.00041	0.00082	0	0.98795	0	0	0	8e-05	0.00107	0.00366	0.00724	0	0.98797	0	0	0	8e-05	0.00106	0.00364	0.00725
57	0	0.99849	0	0	0	1e-05	0.00012	0.00046	0.00092	0	0.99886	0	0	0	0	7e-05	0.00033	0.00073	0	0.98989	0	0	0	2e-05	0.00065	0.00292	0.00652	0	0.99036	0	0	0	2e-05	0.00056	0.00273	0.00633
58	0	0.99622	0	3e-05	3e-05	0.00035	0.00079	0.00114	0.00143	0	0.9978	2e-05	0	0	8e-05	0.00034	0.00069	0.00106	0	0.98075	2e-05	3e-05	3e-05	0.00067	0.00302	0.00614	0.00935	0	0.9826	0	2e-05	2e-05	0.00047	0.00249	0.00552	0.00889
59	0	0.99769	0	0	0	6e-05	0.00034	0.00075	0.00116	0	0.99869	0	0	0	1e-05	0.00011	0.0004	0.0008	0	0.98832	0	0	0	6e-05	0.00096	0.00352	0.00713	0	0.98854	0	0	0	5e-05	0.00091	0.00343	0.00707
60	0	0.9966	0	0	0	0.00018	0.00067	0.0011	0.00143	0	0.99829	0	0	0	2e-05	0.00019	0.00054	0.00095	0	0.98488	0	0	0	0.00017	0.00173	0.00482	0.00839	0	0.98477	0	0	0	0.00016	0.00174	0.00485	0.00846
61	0	0.99726	0	0	0	0.0001	0.00047	0.00089	0.00127	0	0.99819	0	0	0	3e-05	0.00023	0.00058	0.00098	0	0.98399	0	0	0	0.00023	0.002	0.00514	0.00863	0	0.98401	0	0	0	0.00022	0.00199	0.00513	0.00865
62	0	0.99667	0	1e-05	1e-05	0.00017	0.00065	0.00108	0.00142	0	0.99794	0	0	0	4e-05	0.00029	0.00067	0.00106	0	0.98178	0	1e-05	1e-05	0.00035	0.00258	0.00594	0.00932	0	0.98228	0	1e-05	1e-05	0.00031	0.00244	0.00575	0.0092
63	0	0.99801	0	0	0	3e-05	0.00025	0.00064	0.00107	0	0.99868	0	0	0	1e-05	0.00011	0.0004	0.00081	0	0.98826	0	0	0	6e-05	0.00098	0.00355	0.00715	0	0.98835	0	0	0	5e-05	0.00096	0.0035	0.00713
64	0	0.99782	0	0	0	4e-05	0.0003	0.00071	0.00113	0	0.99875	0	0	0	0	0.0001	0.00037	0.00078	0	0.98888	0	0	0	4e-05	0.00085	0.00331	0.00692	0	0.98908	0	0	0	4e-05	0.00081	0.00323	0.00685
65	0	0.99651	0	2e-05	2e-05	0.00025	0.00071	0.00109	0.00141	0	0.99834	0	0	0	2e-05	0.00019	0.00052	0.00092	0	0.98529	0	0	0	0.00019	0.00168	0.00464	0.00818	0	0.98526	0	0	0	0.00018	0.00168	0.00465	0.00823
66	0	0.99839	0	0	0	1e-05	0.00015	0.0005	0.00095	0	0.99887	0	0	0	0	7e-05	0.00033	0.00073	0	0.98992	0	0	0	2e-05	0.00065	0.00291	0.00649	0	0.99015	0	0	0	2e-05	0.00061	0.00281	0.00641
67	0	0.99789	0	0	0	4e-05	0.00028	0.00068	0.00111	0	0.99862	0	0	0	1e-05	0.00012	0.00042	0.00083	0	0.98775	0	0	0	8e-05	0.0011	0.00374	0.00732	0	0.98821	0	0	0	6e-05	0.00099	0.00356	0.00718
68	0	0.99789	0	0	0	4e-05	0.00028	0.00068	0.00111	0	0.99866	0	0	0	1e-05	0.00011	0.0004	0.00081	0	0.98813	0	0	0	6e-05	0.001	0.0036	0.00721	0	0.98845	0	0	0	5e-05	0.00093	0.00347	0.0071
69	0	0.9963	0	3e-05	3e-05	0.00027	0.00077	0.00115	0.00144	0	0.9979	0	0	0	5e-05	0.00031	0.00068	0.00106	0	0.98143	0	2e-05	2e-05	0.00046	0.00275	0.00601	0.00931	0	0.98101	0	2e-05	2e-05	0.00046	0.00287	0.00615	0.00946
70	0	0.99825	0	0	0	1e-05	0.00018	0.00056	0.001	0	0.9987	0	0	0	1e-05	0.0001	0.00039	0.0008	0	0.98842	0	0	0	5e-05	0.00093	0.00349	0.00711	0	0.98876	0	0	0	4e-05	0.00085	0.00335	0.007
71	0	0.99833	0	0	0	1e-05	0.00016	0.00052	0.00097	0	0.99886	0	0	0	0	7e-05	0.00033	0.00073	0	0.9899	0	0	0	3e-05	0.00066	0.00292	0.0065	0	0.99028	0	0	0	2e-05	0.00059	0.00276	0.00635
72	0	0.99796	0	0	0	3e-05	0.00026	0.00066	0.00109	0	0.9988	0	0	0	0	9e-05	0.00035	0.00076	0	0.98933	0	0	0	4e-05	0.00076	0.00314	0.00674	0	0.98974	0	0	0	3e-05	0.00068	0.00297	0.00658
73	0	0.99675	0	0	0	0.00017	0.00062	0.00105	0.0014	0	0.99739	0	0	0	7e-05	0.00042	0.00087	0.00124	0	0.97699	0	1e-05	1e-05	0.00063	0.00375	0.00768	0.01094	0	0.97666	0	0	0	0.00058	0.00378	0.00781	0.01115
74	0	0.99759	0	0	0	8e-05	0.00037	0.00078	0.00118	0	0.99852	0	0	0	1e-05	0.00015	0.00046	0.00086	0	0.9869	0	0	0	0.00013	0.00131	0.00405	0.00761	0	0.98666	0	0	0	0.00013	0.00137	0.00413	0.00771
75	0	0.99796	0	0	0	3e-05	0.00025	0.00066	0.0011	0	0.99862	0	0	0	1e-05	0.00012	0.00042	0.00084	0	0.98774	0	0	0	6e-05	0.00105	0.00375	0.0074	0	0.98813	0	0	0	4e-05	0.00095	0.0036	0.00728
76	0	0.99726	0	0	0	0.00011	0.00047	0.00089	0.00126	0	0.99819	0	0	0	3e-05	0.00023	0.00057	0.00097	0	0.98402	0	1e-05	1e-05	0.00029	0.00204	0.00509	0.00855	0	0.9849	0	0	0	0.0002	0.00178	0.00478	0.00834
77	0	0.99711	0	0	0	0.00017	0.00052	0.00092	0.00128	0	0.99843	0	0	0	2e-05	0.00017	0.00049	0.00089	0	0.98608	0	0	0	0.00019	0.00153	0.00433	0.00786	0	0.98604	0	0	0	0.00018	0.00154	0.00434	0.00789
78	0	0.99798	0	0	0	3e-05	0.00025	0.00065	0.00109	0	0.99867	0	0	0	1e-05	0.00011	0.0004	0.00081	0	0.98816	0	0	0	6e-05	0.001	0.00358	0.00719	0	0.98893	0	0	0	4e-05	0.00083	0.00329	0.00692
79	0	0.9978	0	0	0	4e-05	0.0003	0.00072	0.00114	0	0.99824	0	0	0	2e-05	0.00021	0.00057	0.00097	0	0.98443	0	0	0	0.00016	0.00183	0.00501	0.00857	0	0.98663	0	0	0	8e-05	0.00129	0.00417	0.00783
80	0	0.99531	0	2e-05	2e-05	0.00049	0.00111	0.00142	0.00163	0	0.99618	0	1e-05	1e-05	0.00024	0.00084	0.00124	0.00149	0	0.96662	0	5e-05	5e-05	0.00215	0.00734	0.01082	0.01296	0	0.96536	0	5e-05	5e-05	0.00221	0.00775	0.01125	0.01334
81	0	0.99798	0	0	0	3e-05	0.00025	0.00065	0.00109	0	0.99845	0	0	0	2e-05	0.00016	0.00048	0.00089	0	0.98629	0	0	0	0.00014	0.00145	0.00428	0.00784	0	0.98827	0	0	0	5e-05	0.00097	0.00354	0.00718
82	0	0.99626	0	1e-05	1e-05	0.00022	0.00078	0.00121	0.00151	0	0.99694	0	0	0	0.00011	0.00057	0.00103	0.00136	0	0.97304	0	3e-05	3e-05	0.00095	0.00501	0.00904	0.0119	0	0.9721	0	3e-05	3e-05	0.00095	0.00526	0.00938	0.01225
83	0	0.96944	4e-05	0.00202	0.00202	0.01111	0.00752	0.00462	0.00322	0	0.99464	0.00044	4e-05	4e-05	0.00056	0.0012	0.00148	0.00163	0	0.95683	0.00044	0.00032	0.00032	0.00485	0.01044	0.0128	0.01402	0	0.96357	1e-05	0.00014	0.00015	0.00291	0.00826	0.01151	0.01346
84	0	0.9981	0	0	0	3e-05	0.00022	0.00061	0.00105	0	0.99871	0	0	0	1e-05	0.0001	0.00038	0.00079	0	0.98858	0	0	0	5e-05	0.00092	0.00343	0.00703	0	0.98877	0	0	0	5e-05	0.00087	0.00334	0.00697
85	0	0.98216	0	9e-05	9e-05	0.00249	0.00515	0.00539	0.00463	0	0.99652	1e-05	0	0	0.00014	0.00066	0.00117	0.0015	0	0.96969	1e-05	2e-05	2e-05	0.00124	0.00581	0.0102	0.01302	0	0.96916	0	2e-05	2e-05	0.00119	0.00591	0.01041	0.0133
86	0	0.99781	0	0	0	5e-05	0.0003	0.00071	0.00113	0	0.99856	0	0	0	1e-05	0.00014	0.00044	0.00085	0	0.98722	0	0	0	0.0001	0.00122	0.00394	0.00752	0	0.98741	0	0	0	9e-05	0.00117	0.00386	0.00747
87	0	0.99594	0	4e-05	4e-05	0.00043	0.00087	0.0012	0.00147	0	0.99813	1e-05	0	0	4e-05	0.00025	0.00059	0.00098	0	0.98352	1e-05	1e-05	1e-05	0.00036	0.00219	0.00524	0.00866	0	0.98299	0	1e-05	1e-05	0.0004	0.00234	0.00541	0.00883
88	0	0.9983	0	0	0	1e-05	0.00017	0.00053	0.00098	0	0.99886	0	0	0	0	7e-05	0.00033	0.00073	0	0.98989	0	0	0	3e-05	0.00066	0.00292	0.0065	0	0.99011	0	0	0	2e-05	0.00062	0.00283	0.00642
89	0	0.8071	0.01272	0.02727	0.02727	0.06917	0.03245	0.01565	0.00837	0	0.9823	0.01195	0.0001	0.0001	0.00104	0.00142	0.0015	0.00159	0	0.93843	0.01198	0.00087	0.00087	0.00906	0.01224	0.01293	0.01361	0	0.93969	0.00148	0.00121	0.00121	0.01214	0.01498	0.01462	0.01467
90	0	0.99834	0	0	0	1e-05	0.00016	0.00052	0.00097	0	0.99888	0	0	0	0	7e-05	0.00032	0.00072	0	0.99007	0	0	0	2e-05	0.00063	0.00285	0.00643	0	0.99015	0	0	0	2e-05	0.00061	0.00281	0.0064
91	0	0.99815	0	0	0	2e-05	0.00021	0.00059	0.00103	0	0.9989	0	0	0	0	7e-05	0.00031	0.00072	0	0.99024	0	0	0	2e-05	0.0006	0.00279	0.00635	0	0.99052	0	0	0	2e-05	0.00055	0.00267	0.00624
92	0	0.99748	0	0	0	7e-05	0.00039	0.00083	0.00123	0	0.99822	0	0	0	3e-05	0.00022	0.00057	0.00096	0	0.98428	0	0	0	0.00023	0.00194	0.00503	0.00852	0	0.98581	0	0	0	0.00013	0.00152	0.00447	0.00807
93	0	0.99684	0	0	0	0.00017	0.00061	0.00101	0.00135	0	0.99804	0	0	0	4e-05	0.00027	0.00063	0.00102	0	0.98269	0	1e-05	1e-05	0.00036	0.0024	0.00558	0.00896	0	0.98271	0	0	0	0.00034	0.00239	0.00557	0.00899
94	0	0.99713	0	0	0	0.00013	0.00051	0.00093	0.0013	0	0.99849	0	0	0	1e-05	0.00015	0.00047	0.00088	0	0.9866	0	0	0	0.00012	0.00135	0.00417	0.00775	0	0.9869	0	0	0	0.0001	0.00128	0.00405	0.00767
95	0	0.99792	0	0	0	4e-05	0.00027	0.00067	0.00109	0	0.99867	0	0	0	1e-05	0.00011	0.0004	0.00081	0	0.98819	0	0	0	7e-05	0.00101	0.00357	0.00716	0	0.98809	0	0	0	7e-05	0.00103	0.0036	0.00722
96	0	0.99777	0	0	0	5e-05	0.00032	0.00072	0.00114	0	0.99867	0	0	0	1e-05	0.00011	0.0004	0.00081	0	0.98823	0	0	0	7e-05	0.001	0.00356	0.00715	0	0.98847	0	0	0	6e-05	0.00094	0.00346	0.00708
97	0	0.99817	0	0	0	2e-05	0.0002	0.00058	0.00102	0	0.99873	0	0	0	1e-05	0.0001	0.00038	0.00079	0	0.98877	0	0	0	5e-05	0.00087	0.00336	0.00696	0	0.98903	0	0	0	4e-05	0.00081	0.00324	0.00687
98	0	0.99757	0	0	0	8e-05	0.00038	0.00078	0.00119	0	0.99866	0	0	0	1e-05	0.00012	0.00041	0.00081	0	0.98808	0	0	0	7e-05	0.00103	0.00361	0.00721	0	0.98833	0	0	0	6e-05	0.00097	0.00351	0.00713
99	0	0.99612	0	1e-05	1e-05	0.0003	0.00083	0.00122	0.0015	0	0.99752	0	0	0	5e-05	0.00038	0.00083	0.00121	0	0.97812	0	1e-05	1e-05	0.00048	0.00337	0.00732	0.0107	0	0.9773	0	1e-05	1e-05	0.00049	0.00356	0.00762	0.01102
100	0	0.99593	0	2e-05	2e-05	0.0004	0.0009	0.00123	0.00149	0	0.99798	0	0	0	5e-05	0.00029	0.00065	0.00103	0	0.98217	0	1e-05	1e-05	0.00044	0.00256	0.00573	0.00908	0	0.98214	0	1e-05	1e-05	0.00042	0.00256	0.00574	0.00912
Min	0	0	0	0.00763	0.00754	0	0	0	0	0	0.9823	0	0	0	0	6e-05	0.00029	0.00069	0	0.93843	0	0	0	1e-05	0.00051	0.00259	0.00614	0	0.93969	0	0	0	1e-05	0.00047	0.0025	0.00605
Max	0.53532	0.9781	0.04912	0.50327	0.49672	0.03157	0.01628	0.00707	0.003	0	0.99896	0.01195	0.0001	0.0001	0.00104	0.00142	0.0015	0.00163	0	0.99075	0.01198	0.00087	0.00087	0.00906	0.01224	0.01293	0.01402	0	0.99097	0.00148	0.00121	0.00121	0.01214	0.01498	0.01462	0.01467
Mean	0.0216001	0.0123796	0.0047761	0.482684	0.476416	0.0015787	0.0003668	0.0001344	6e-05	0	0.998229	0.0001244	1.5e-06	1.5e-06	3.63e-05	0.0001957	0.0005084	0.0009019	0	0.985319	0.0001247	1.47e-05	1.47e-05	0.0003205	0.0017345	0.0045029	0.0079673	0	0.985596	1.49e-05	1.58e-05	1.59e-05	0.0003154	0.0016882	0.0044267	0.0079256
sd	0.0876351	0.0990676	0.0103507	0.065612	0.0646851	0.00361805	0.00166826	0.000733889	0.000354553	0	0.00172413	0.00119532	1e-05	1e-05	0.000119263	0.000204876	0.000225042	0.000187905	0	0.00701542	0.00119831	9e-05	9e-05	0.00103832	0.00177752	0.00194543	0.00159736	0	0.0068346	0.000147993	0.000121624	0.000121731	0.00125792	0.00190137	0.0020457	0.0016956
	P. tuberosa									P. tuberosa									P. tuberosa									P. tuberosa
Individual #	P. tuberosa	P. mitu	F1	F2	F3	Backcross 1	Backcross 2	Backcross 3	Backcross 4	P. tuberosa	P. mitu	F1	F2	F3	Backcross 1	Backcross 2	Backcross 3	Backcross 4	P. tuberosa	P. mitu	F1	F2	F3	Backcross 1	Backcross 2	Backcross 3	Backcross 4	P. tuberosa	P. mitu	F1	F2	F3	Backcross 1	Backcross 2	Backcross 3	Backcross 4
1	0.99997	0	0	1e-05	1e-05	0	0	0	0	0.99997	0	0	2e-05	2e-05	0	0	0	0	0.99972	0	0	0.00014	0.00014	0	0	0	0	0.99976	0	0	0.00012	0.00012	0	0	0	0
2	0.99999	0	0	0	0	0	0	0	0	0.99999	0	0	1e-05	1e-05	0	0	0	0	0.99989	0	0	5e-05	5e-05	0	0	0	0	0.99994	0	0	3e-05	3e-05	0	0	0	0
3	1	0	0	0	0	0	0	0	0	0.99999	0	0	0	0	0	0	0	0	0.99995	0	0	3e-05	3e-05	0	0	0	0	0.99996	0	0	2e-05	2e-05	0	0	0	0
4	1	0	0	0	0	0	0	0	0	0.99999	0	0	0	0	0	0	0	0	0.99995	0	0	3e-05	3e-05	0	0	0	0	0.99996	0	0	2e-05	2e-05	0	0	0	0
5	1	0	0	0	0	0	0	0	0	1	0	0	0	0	0	0	0	0	0.99999	0	0	0	0	0	0	0	0	1	0	0	0	0	0	0	0	0
6	1	0	0	0	0	0	0	0	0	1	0	0	0	0	0	0	0	0	0.99999	0	0	0	0	0	0	0	0	0.99999	0	0	0	0	0	0	0	0
7	1	0	0	0	0	0	0	0	0	1	0	0	0	0	0	0	0	0	0.99999	0	0	1e-05	1e-05	0	0	0	0	0.99999	0	0	0	0	0	0	0	0
8	0.99998	0	0	1e-05	1e-05	0	0	0	0	0.99996	0	0	2e-05	2e-05	0	0	0	0	0.99966	0	1e-05	0.00017	0.00017	0	0	0	0	0.99978	0	0	0.00011	0.00011	0	0	0	0
9	0.99999	0	0	0	0	0	0	0	0	0.99999	0	0	0	0	0	0	0	0	0.99993	0	0	3e-05	3e-05	0	0	0	0	0.99994	0	0	3e-05	3e-05	0	0	0	0
10	1	0	0	0	0	0	0	0	0	0.99999	0	0	0	0	0	0	0	0	0.99994	0	0	3e-05	3e-05	0	0	0	0	0.99996	0	0	2e-05	2e-05	0	0	0	0
11	1	0	0	0	0	0	0	0	0	1	0	0	0	0	0	0	0	0	0.99998	0	0	1e-05	1e-05	0	0	0	0	0.99998	0	0	1e-05	1e-05	0	0	0	0
12	0.99994	0	0	3e-05	3e-05	0	0	0	0	0.99989	0	0	5e-05	5e-05	0	0	0	0	0.99902	0	1e-05	0.00048	0.00048	0	0	0	0	0.99949	0	0	0.00025	0.00025	0	0	0	0
13	1	0	0	0	0	0	0	0	0	1	0	0	0	0	0	0	0	0	1	0	0	0	0	0	0	0	0	1	0	0	0	0	0	0	0	0
14	1	0	0	0	0	0	0	0	0	1	0	0	0	0	0	0	0	0	1	0	0	0	0	0	0	0	0	1	0	0	0	0	0	0	0	0
15	1	0	0	0	0	0	0	0	0	1	0	0	0	0	0	0	0	0	0.99999	0	0	0	0	0	0	0	0	0.99999	0	0	0	0	0	0	0	0
16	0.99983	0	0	9e-05	9e-05	0	0	0	0	0.99983	0	0	8e-05	8e-05	0	0	0	0	0.99849	0	0	0.00075	0.00075	0	0	0	0	0.99845	0	0	0.00078	0.00078	0	0	0	0
17	0.99979	0	0	0.00011	0.00011	0	0	0	0	0.9997	0	1e-05	0.00015	0.00015	0	0	0	0	0.99734	0	5e-05	0.00131	0.00131	0	0	0	0	0.99811	0	0	0.00094	0.00094	0	0	0	0
18	1	0	0	0	0	0	0	0	0	1	0	0	0	0	0	0	0	0	0.99998	0	0	1e-05	1e-05	0	0	0	0	0.99999	0	0	1e-05	1e-05	0	0	0	0
19	1	0	0	0	0	0	0	0	0	1	0	0	0	0	0	0	0	0	1	0	0	0	0	0	0	0	0	1	0	0	0	0	0	0	0	0
20	0.99998	0	0	1e-05	1e-05	0	0	0	0	0.99997	0	0	1e-05	1e-05	0	0	0	0	0.99975	0	0	0.00012	0.00012	0	0	0	0	0.99981	0	0	9e-05	0.0001	0	0	0	0
21	0.99998	0	0	1e-05	1e-05	0	0	0	0	0.99998	0	0	1e-05	1e-05	0	0	0	0	0.99982	0	0	9e-05	9e-05	0	0	0	0	0.99986	0	0	7e-05	7e-05	0	0	0	0
22	1	0	0	0	0	0	0	0	0	1	0	0	0	0	0	0	0	0	0.99999	0	0	0	0	0	0	0	0	0.99999	0	0	0	0	0	0	0	0
23	1	0	0	0	0	0	0	0	0	1	0	0	0	0	0	0	0	0	0.99997	0	0	2e-05	2e-05	0	0	0	0	0.99998	0	0	1e-05	1e-05	0	0	0	0
24	0.99997	0	0	1e-05	1e-05	0	0	0	0	0.99997	0	0	1e-05	1e-05	0	0	0	0	0.99974	0	0	0.00013	0.00013	0	0	0	0	0.99978	0	0	0.00011	0.00011	0	0	0	0
25	0.99883	0	7e-05	0.00055	0.00055	0	0	0	0	0.9987	0	0.0001	0.0006	0.0006	0	0	0	0	0.98854	0	0.00086	0.00527	0.00529	3e-05	0	0	0	0.98964	0	0.00058	0.00488	0.00488	1e-05	0	0	0
26	0.99998	0	0	1e-05	1e-05	0	0	0	0	0.99998	0	0	1e-05	1e-05	0	0	0	0	0.99982	0	0	9e-05	9e-05	0	0	0	0	0.99983	0	0	8e-05	8e-05	0	0	0	0
27	1	0	0	0	0	0	0	0	0	1	0	0	0	0	0	0	0	0	1	0	0	0	0	0	0	0	0	1	0	0	0	0	0	0	0	0
28	0.99885	0	0	0.00058	0.00058	0	0	0	0	0.99892	0	1e-05	0.00053	0.00053	0	0	0	0	0.9904	0	0.00013	0.00473	0.00474	0	0	0	0	0.98975	0	1e-05	0.00512	0.00513	0	0	0	0
29	1	0	0	0	0	0	0	0	0	1	0	0	0	0	0	0	0	0	1	0	0	0	0	0	0	0	0	1	0	0	0	0	0	0	0	0
30	0.99992	0	0	4e-05	4e-05	0	0	0	0	0.9999	0	0	5e-05	5e-05	0	0	0	0	0.99915	0	0	0.00042	0.00042	0	0	0	0	0.9993	0	0	0.00035	0.00035	0	0	0	0
31	0.99998	0	0	1e-05	1e-05	0	0	0	0	0.99997	0	0	1e-05	1e-05	0	0	0	0	0.99974	0	0	0.00013	0.00013	0	0	0	0	0.9998	0	0	0.0001	0.0001	0	0	0	0
32	1	0	0	0	0	0	0	0	0	1	0	0	0	0	0	0	0	0	1	0	0	0	0	0	0	0	0	1	0	0	0	0	0	0	0	0
33	1	0	0	0	0	0	0	0	0	1	0	0	0	0	0	0	0	0	1	0	0	0	0	0	0	0	0	1	0	0	0	0	0	0	0	0
34	0.99998	0	0	1e-05	1e-05	0	0	0	0	0.99997	0	0	2e-05	2e-05	0	0	0	0	0.99969	0	1e-05	0.00015	0.00015	0	0	0	0	0.99982	0	0	9e-05	9e-05	0	0	0	0
35	1	0	0	0	0	0	0	0	0	1	0	0	0	0	0	0	0	0	1	0	0	0	0	0	0	0	0	1	0	0	0	0	0	0	0	0
36	1	0	0	0	0	0	0	0	0	1	0	0	0	0	0	0	0	0	0.99998	0	0	1e-05	1e-05	0	0	0	0	0.99999	0	0	1e-05	1e-05	0	0	0	0
37	0.99973	0	0	0.00013	0.00013	0	0	0	0	0.99969	0	0	0.00016	0.00015	0	0	0	0	0.99722	0	2e-05	0.00138	0.00138	0	0	0	0	0.99759	0	0	0.0012	0.0012	0	0	0	0
38	1	0	0	0	0	0	0	0	0	1	0	0	0	0	0	0	0	0	1	0	0	0	0	0	0	0	0	1	0	0	0	0	0	0	0	0
39	1	0	0	0	0	0	0	0	0	1	0	0	0	0	0	0	0	0	0.99999	0	0	0	0	0	0	0	0	1	0	0	0	0	0	0	0	0
40	1	0	0	0	0	0	0	0	0	1	0	0	0	0	0	0	0	0	1	0	0	0	0	0	0	0	0	1	0	0	0	0	0	0	0	0
41	0.99999	0	0	1e-05	1e-05	0	0	0	0	0.99999	0	0	1e-05	1e-05	0	0	0	0	0.99989	0	0	6e-05	6e-05	0	0	0	0	0.9999	0	0	5e-05	5e-05	0	0	0	0
42	1	0	0	0	0	0	0	0	0	1	0	0	0	0	0	0	0	0	0.99996	0	0	2e-05	2e-05	0	0	0	0	0.99997	0	0	1e-05	1e-05	0	0	0	0
43	1	0	0	0	0	0	0	0	0	1	0	0	0	0	0	0	0	0	0.99996	0	0	2e-05	2e-05	0	0	0	0	0.99997	0	0	2e-05	2e-05	0	0	0	0
44	1	0	0	0	0	0	0	0	0	0.99999	0	0	0	0	0	0	0	0	0.99995	0	0	2e-05	3e-05	0	0	0	0	0.99997	0	0	2e-05	2e-05	0	0	0	0
45	0.99992	0	0	4e-05	4e-05	0	0	0	0	0.99992	0	0	4e-05	4e-05	0	0	0	0	0.99928	0	0	0.00036	0.00036	0	0	0	0	0.99931	0	0	0.00035	0.00035	0	0	0	0
46	1	0	0	0	0	0	0	0	0	1	0	0	0	0	0	0	0	0	0.99996	0	0	2e-05	2e-05	0	0	0	0	0.99997	0	0	2e-05	2e-05	0	0	0	0
47	1	0	0	0	0	0	0	0	0	1	0	0	0	0	0	0	0	0	1	0	0	0	0	0	0	0	0	1	0	0	0	0	0	0	0	0
48	0.99999	0	0	0	0	0	0	0	0	0.99999	0	0	1e-05	1e-05	0	0	0	0	0.9999	0	0	5e-05	5e-05	0	0	0	0	0.99994	0	0	3e-05	3e-05	0	0	0	0
49	1	0	0	0	0	0	0	0	0	0.99999	0	0	0	0	0	0	0	0	0.99995	0	0	2e-05	2e-05	0	0	0	0	0.99997	0	0	2e-05	2e-05	0	0	0	0
50	0.99962	0	0	0.00019	0.00019	0	0	0	0	0.99939	0	2e-05	0.00029	0.00029	0	0	0	0	0.9946	0	0.0002	0.00259	0.0026	1e-05	0	0	0	0.99659	0	0	0.0017	0.00171	0	0	0	0
51	1	0	0	0	0	0	0	0	0	1	0	0	0	0	0	0	0	0	1	0	0	0	0	0	0	0	0	1	0	0	0	0	0	0	0	0
52	0.99999	0	0	1e-05	1e-05	0	0	0	0	0.99998	0	0	1e-05	1e-05	0	0	0	0	0.99984	0	0	8e-05	8e-05	0	0	0	0	0.99987	0	0	6e-05	6e-05	0	0	0	0
53	1	0	0	0	0	0	0	0	0	1	0	0	0	0	0	0	0	0	0.99997	0	0	1e-05	1e-05	0	0	0	0	0.99998	0	0	1e-05	1e-05	0	0	0	0
54	0.99989	0	0	6e-05	6e-05	0	0	0	0	0.99985	0	0	7e-05	7e-05	0	0	0	0	0.99869	0	2e-05	0.00064	0.00064	0	0	0	0	0.99899	0	0	0.0005	0.0005	0	0	0	0
55	1	0	0	0	0	0	0	0	0	1	0	0	0	0	0	0	0	0	0.99999	0	0	0	0	0	0	0	0	1	0	0	0	0	0	0	0	0
56	1	0	0	0	0	0	0	0	0	1	0	0	0	0	0	0	0	0	1	0	0	0	0	0	0	0	0	1	0	0	0	0	0	0	0	0
57	1	0	0	0	0	0	0	0	0	1	0	0	0	0	0	0	0	0	0.99999	0	0	1e-05	1e-05	0	0	0	0	0.99999	0	0	1e-05	1e-05	0	0	0	0
58	1	0	0	0	0	0	0	0	0	1	0	0	0	0	0	0	0	0	1	0	0	0	0	0	0	0	0	1	0	0	0	0	0	0	0	0
59	1	0	0	0	0	0	0	0	0	1	0	0	0	0	0	0	0	0	0.99999	0	0	1e-05	1e-05	0	0	0	0	0.99999	0	0	0	0	0	0	0	0
60	1	0	0	0	0	0	0	0	0	1	0	0	0	0	0	0	0	0	0.99999	0	0	0	0	0	0	0	0	1	0	0	0	0	0	0	0	0
61	1	0	0	0	0	0	0	0	0	1	0	0	0	0	0	0	0	0	0.99997	0	0	1e-05	1e-05	0	0	0	0	0.99998	0	0	1e-05	1e-05	0	0	0	0
62	0.99999	0	0	1e-05	1e-05	0	0	0	0	0.99998	0	0	1e-05	1e-05	0	0	0	0	0.99986	0	0	7e-05	7e-05	0	0	0	0	0.99991	0	0	5e-05	5e-05	0	0	0	0
63	1	0	0	0	0	0	0	0	0	1	0	0	0	0	0	0	0	0	0.99998	0	0	1e-05	1e-05	0	0	0	0	0.99998	0	0	1e-05	1e-05	0	0	0	0
64	1	0	0	0	0	0	0	0	0	1	0	0	0	0	0	0	0	0	0.99999	0	0	1e-05	1e-05	0	0	0	0	0.99999	0	0	0	0	0	0	0	0
65	1	0	0	0	0	0	0	0	0	0.99999	0	0	0	0	0	0	0	0	0.99995	0	0	2e-05	2e-05	0	0	0	0	0.99997	0	0	1e-05	1e-05	0	0	0	0
66	0.99999	0	0	0	0	0	0	0	0	0.99999	0	0	1e-05	1e-05	0	0	0	0	0.99991	0	0	5e-05	5e-05	0	0	0	0	0.99992	0	0	4e-05	4e-05	0	0	0	0
67	0.99999	0	0	0	0	0	0	0	0	0.99999	0	0	0	0	0	0	0	0	0.99993	0	0	3e-05	3e-05	0	0	0	0	0.99995	0	0	3e-05	3e-05	0	0	0	0
68	1	0	0	0	0	0	0	0	0	1	0	0	0	0	0	0	0	0	0.99998	0	0	1e-05	1e-05	0	0	0	0	0.99999	0	0	1e-05	1e-05	0	0	0	0
69	1	0	0	0	0	0	0	0	0	1	0	0	0	0	0	0	0	0	0.99999	0	0	1e-05	1e-05	0	0	0	0	0.99999	0	0	0	0	0	0	0	0
70	1	0	0	0	0	0	0	0	0	1	0	0	0	0	0	0	0	0	0.99998	0	0	1e-05	1e-05	0	0	0	0	0.99999	0	0	1e-05	1e-05	0	0	0	0
71	1	0	0	0	0	0	0	0	0	1	0	0	0	0	0	0	0	0	0.99998	0	0	1e-05	1e-05	0	0	0	0	0.99998	0	0	1e-05	1e-05	0	0	0	0
72	1	0	0	0	0	0	0	0	0	1	0	0	0	0	0	0	0	0	0.99999	0	0	1e-05	1e-05	0	0	0	0	0.99999	0	0	1e-05	1e-05	0	0	0	0
73	0.99999	0	0	0	0	0	0	0	0	0.99999	0	0	0	0	0	0	0	0	0.99994	0	0	3e-05	3e-05	0	0	0	0	0.99995	0	0	2e-05	2e-05	0	0	0	0
74	0.99883	0	0	0.00059	0.00058	0	0	0	0	0.99909	0	1e-05	0.00045	0.00045	0	0	0	0	0.99199	0	7e-05	0.00396	0.00397	0	0	0	0	0.98962	0	0	0.00518	0.00519	0	0	0	0
75	1	0	0	0	0	0	0	0	0	1	0	0	0	0	0	0	0	0	0.99999	0	0	0	0	0	0	0	0	1	0	0	0	0	0	0	0	0
76	0.99999	0	0	1e-05	1e-05	0	0	0	0	0.99999	0	0	1e-05	1e-05	0	0	0	0	0.99988	0	0	6e-05	6e-05	0	0	0	0	0.99991	0	0	5e-05	5e-05	0	0	0	0
77	1	0	0	0	0	0	0	0	0	1	0	0	0	0	0	0	0	0	0.99998	0	0	1e-05	1e-05	0	0	0	0	0.99999	0	0	1e-05	1e-05	0	0	0	0
78	1	0	0	0	0	0	0	0	0	1	0	0	0	0	0	0	0	0	0.99999	0	0	0	0	0	0	0	0	1	0	0	0	0	0	0	0	0
79	0.99995	0	0	3e-05	3e-05	0	0	0	0	0.99994	0	0	3e-05	3e-05	0	0	0	0	0.99943	0	3e-05	0.00027	0.00027	0	0	0	0	0.99953	0	1e-05	0.00023	0.00023	0	0	0	0
80	0.99984	0	0	8e-05	8e-05	0	0	0	0	0.99983	0	0	9e-05	9e-05	0	0	0	0	0.99845	0	1e-05	0.00077	0.00077	0	0	0	0	0.99854	0	0	0.00073	0.00073	0	0	0	0
81	1	0	0	0	0	0	0	0	0	1	0	0	0	0	0	0	0	0	0.99996	0	0	2e-05	2e-05	0	0	0	0	0.99996	0	0	2e-05	2e-05	0	0	0	0
82	1	0	0	0	0	0	0	0	0	1	0	0	0	0	0	0	0	0	1	0	0	0	0	0	0	0	0	1	0	0	0	0	0	0	0	0
83	1	0	0	0	0	0	0	0	0	1	0	0	0	0	0	0	0	0	0.99998	0	0	1e-05	1e-05	0	0	0	0	0.99999	0	0	1e-05	1e-05	0	0	0	0
84	1	0	0	0	0	0	0	0	0	1	0	0	0	0	0	0	0	0	1	0	0	0	0	0	0	0	0	1	0	0	0	0	0	0	0	0
85	1	0	0	0	0	0	0	0	0	1	0	0	0	0	0	0	0	0	0.99999	0	0	1e-05	1e-05	0	0	0	0	0.99999	0	0	1e-05	1e-05	0	0	0	0
86	1	0	0	0	0	0	0	0	0	1	0	0	0	0	0	0	0	0	0.99999	0	0	0	0	0	0	0	0	0.99999	0	0	0	0	0	0	0	0
87	1	0	0	0	0	0	0	0	0	1	0	0	0	0	0	0	0	0	0.99999	0	0	0	0	0	0	0	0	1	0	0	0	0	0	0	0	0
88	1	0	0	0	0	0	0	0	0	1	0	0	0	0	0	0	0	0	0.99999	0	0	0	0	0	0	0	0	0.99999	0	0	0	0	0	0	0	0
89	1	0	0	0	0	0	0	0	0	1	0	0	0	0	0	0	0	0	0.99997	0	0	2e-05	2e-05	0	0	0	0	0.99997	0	0	1e-05	1e-05	0	0	0	0
90	1	0	0	0	0	0	0	0	0	1	0	0	0	0	0	0	0	0	1	0	0	0	0	0	0	0	0	1	0	0	0	0	0	0	0	0
91	1	0	0	0	0	0	0	0	0	1	0	0	0	0	0	0	0	0	0.99999	0	0	0	0	0	0	0	0	1	0	0	0	0	0	0	0	0
92	0.99994	0	0	3e-05	3e-05	0	0	0	0	0.9999	0	0	5e-05	5e-05	0	0	0	0	0.99906	0	2e-05	0.00046	0.00046	0	0	0	0	0.99945	0	0	0.00027	0.00027	0	0	0	0
93	1	0	0	0	0	0	0	0	0	1	0	0	0	0	0	0	0	0	0.99999	0	0	0	0	0	0	0	0	1	0	0	0	0	0	0	0	0
94	0.99998	0	0	1e-05	1e-05	0	0	0	0	0.99997	0	0	1e-05	1e-05	0	0	0	0	0.99978	0	0	0.00011	0.00011	0	0	0	0	0.99981	0	0	9e-05	9e-05	0	0	0	0
95	1	0	0	0	0	0	0	0	0	1	0	0	0	0	0	0	0	0	1	0	0	0	0	0	0	0	0	1	0	0	0	0	0	0	0	0
96	1	0	0	0	0	0	0	0	0	1	0	0	0	0	0	0	0	0	0.99996	0	0	2e-05	2e-05	0	0	0	0	0.99997	0	0	1e-05	1e-05	0	0	0	0
97	1	0	0	0	0	0	0	0	0	1	0	0	0	0	0	0	0	0	1	0	0	0	0	0	0	0	0	1	0	0	0	0	0	0	0	0
98	1	0	0	0	0	0	0	0	0	1	0	0	0	0	0	0	0	0	0.99996	0	0	2e-05	2e-05	0	0	0	0	0.99997	0	0	1e-05	1e-05	0	0	0	0
99	1	0	0	0	0	0	0	0	0	1	0	0	0	0	0	0	0	0	0.99999	0	0	0	0	0	0	0	0	1	0	0	0	0	0	0	0	0
100	1	0	0	0	0	0	0	0	0	0.99999	0	0	0	0	0	0	0	0	0.99995	0	0	2e-05	2e-05	0	0	0	0	0.99998	0	0	1e-05	1e-05	0	0	0	0
Min	0.99883	0	0	0	0	0	0	0	0	0.9987	0	0	0	0	0	0	0	0	0.98854	0	0	0	0	0	0	0	0	0.98962	0	0	0	0	0	0	0	0
Max	1	0	7e-05	0.00059	0.00058	0	0	0	0	1	0	0.0001	0.0006	0.0006	0	0	0	0	1	0	0.00086	0.00527	0.00529	3e-05	0	0	0	1	0	0.00058	0.00518	0.00519	1e-05	0	0	0
Mean	0.999946	0	7e-07	2.68e-05	2.67e-05	0	0	0	0	0.999941	0	1.5e-06	2.83e-05	2.82e-05	0	0	0	0	0.999472	0	1.44e-05	0.0002554	0.000256	4e-07	0	0	0	0.999511	0	6e-06	0.000241	0.0002414	1e-07	0	0	0
sd	0.000204066	0	0	0.000100784	0.000100223	0	0	0	0	0.000201687	0	1e-05	9e-05	9e-05	0	0	0	0	0.00178187	0	8e-05	0.000854013	0.000856416	3e-06	0	0	0	0.00181174	0	5e-05	0.000888748	0.000890014	1e-07	0	0	0
	F1									F1									F1									F1
Individual #	P. tuberosa	P. mitu	F1	F2	F3	Backcross 1	Backcross 2	Backcross 3	Backcross 4	P. tuberosa	P. mitu	F1	F2	F3	Backcross 1	Backcross 2	Backcross 3	Backcross 4	P. tuberosa	P. mitu	F1	F2	F3	Backcross 1	Backcross 2	Backcross 3	Backcross 4	P. tuberosa	P. mitu	F1	F2	F3	Backcross 1	Backcross 2	Backcross 3	Backcross 4
1	0	0	0.9994	0.00029	0.00029	3e-05	0	0	0	3e-05	0	0.99943	0.00025	0.00025	4e-05	0	0	0	2e-05	0	0.99588	0.00188	0.00188	0.00032	1e-05	0	0	0	0	0.99618	0.0018	0.00179	0.00023	1e-05	0	0
2	0	0	0.99966	0.00015	0.00015	4e-05	0	0	0	0	0	0.99967	0.00013	0.00013	6e-05	0	0	0	0	0	0.99757	0.00096	0.00096	0.00048	2e-05	0	0	0	0	0.99778	0.00093	0.00092	0.00036	1e-05	0	0
3	1e-05	0	0.99938	0.00028	0.00028	6e-05	0	0	0	0.00023	0	0.99904	0.00032	0.00032	8e-05	0	0	0	0.00022	0	0.9942	0.0024	0.0024	0.00073	4e-05	0	0	1e-05	0	0.99597	0.00176	0.00176	0.00048	1e-05	0	0
4	0	0	0.9994	0.00018	0.00018	0.00022	2e-05	0	0	0	0.00017	0.99919	0.00016	0.00016	0.00028	3e-05	1e-05	0	0	0.00018	0.99466	0.00118	0.00118	0.00242	0.00031	6e-05	2e-05	0	0	0.99568	0.00112	0.00112	0.00188	0.00017	2e-05	0
5	1e-05	0	0.99918	0.00038	0.00038	5e-05	0	0	0	3e-05	0	0.99924	0.00033	0.00033	8e-05	0	0	0	3e-05	0	0.99439	0.00245	0.00245	0.00066	2e-05	0	0	1e-05	0	0.9948	0.00237	0.00237	0.00044	1e-05	0	0
6	0	0	0.99953	0.00021	0.00021	5e-05	0	0	0	0	0	0.99957	0.00018	0.00018	7e-05	0	0	0	0	0	0.99668	0.00135	0.00135	0.00059	2e-05	0	0	0	0	0.99695	0.00132	0.00132	0.00039	1e-05	0	0
7	0	0	0.99889	0.00048	0.00047	0.00015	1e-05	0	0	0	1e-05	0.99898	0.0004	0.0004	0.00018	1e-05	0	0	0	1e-05	0.9922	0.00301	0.00302	0.0016	0.00013	2e-05	0	0	0	0.99259	0.00302	0.00301	0.00129	8e-05	1e-05	0
8	0	0.00052	0.98677	0.0054	0.00534	0.00159	0.0003	7e-05	2e-05	0	0.00225	0.99011	0.00276	0.00275	0.00165	0.00035	9e-05	3e-05	0	0.00202	0.9367	0.02169	0.02168	0.01394	0.00297	0.00075	0.00025	0	0.00041	0.90871	0.03745	0.0375	0.01282	0.00245	0.00052	0.00014
9	1e-05	0	0.9991	0.00041	0.00041	6e-05	0	0	0	1e-05	0	0.99914	0.00037	0.00037	0.0001	0	0	0	1e-05	0	0.99354	0.00278	0.00279	0.00086	2e-05	0	0	1e-05	0	0.99424	0.00259	0.00259	0.00056	1e-05	0	0
10	0	1e-05	0.98288	0.00555	0.00553	0.00533	0.0006	8e-05	1e-05	0	0.00034	0.98992	0.00279	0.00276	0.00367	0.00045	7e-05	1e-05	0	0.00031	0.92604	0.01948	0.0195	0.03023	0.00374	0.00058	0.00012	0	1e-05	0.8879	0.03201	0.03196	0.04256	0.00484	0.00062	0.0001
11	0	1e-05	0.99827	0.00058	0.00057	0.00048	7e-05	1e-05	0	0	0.0002	0.99846	0.00043	0.00043	0.0004	6e-05	1e-05	0	0	0.00019	0.98923	0.00321	0.00321	0.00348	0.00053	0.00011	3e-05	0	1e-05	0.98793	0.00361	0.00361	0.00407	0.00062	0.00012	3e-05
12	0	0	0.9994	0.00018	0.00018	0.00022	2e-05	0	0	0	2e-05	0.99933	0.00016	0.00016	0.00029	3e-05	0	0	0	2e-05	0.99473	0.00121	0.00122	0.00251	0.00027	4e-05	1e-05	0	0	0.9957	0.00112	0.00112	0.0019	0.00014	1e-05	0
13	0.00024	0	0.99933	0.0002	0.0002	3e-05	0	0	0	0.00063	0	0.99896	0.00019	0.00019	3e-05	0	0	0	0.0006	0	0.99632	0.0014	0.0014	0.00027	1e-05	0	0	0.00022	0	0.997	0.00128	0.00128	0.00022	0	0	0
14	0	0	0.99956	0.00019	0.00019	6e-05	0	0	0	0	0	0.99958	0.00016	0.00016	9e-05	0	0	0	0	0	0.99677	0.0012	0.0012	0.0008	3e-05	0	0	0	0	0.99708	0.00118	0.00118	0.00055	1e-05	0	0
15	0	0	0.99911	0.00043	0.00043	3e-05	0	0	0	4e-05	0	0.99921	0.00036	0.00035	4e-05	0	0	0	4e-05	0	0.99427	0.00265	0.00265	0.00038	1e-05	0	0	0	0	0.99434	0.00271	0.0027	0.00024	0	0	0
16	0	0	0.99944	0.00026	0.00025	5e-05	0	0	0	1e-05	0	0.99952	0.00021	0.00021	6e-05	0	0	0	1e-05	0	0.99638	0.00154	0.00154	0.0005	2e-05	0	0	0	0	0.99633	0.00161	0.00161	0.00044	2e-05	0	0
17	7e-05	0	0.99776	0.00104	0.00103	0.0001	0	0	0	0.00057	3e-05	0.9972	0.00101	0.00101	0.00017	1e-05	0	0	0.00054	3e-05	0.98286	0.00749	0.00749	0.00145	0.00012	2e-05	0	6e-05	0	0.98608	0.00651	0.0065	0.00082	3e-05	0	0
18	0	0	0.99919	0.0003	0.00029	0.0002	2e-05	0	0	0	1e-05	0.99935	0.00022	0.00022	0.00018	2e-05	0	0	0	1e-05	0.99497	0.00162	0.00162	0.00161	0.00014	2e-05	0	0	0	0.9944	0.00184	0.00184	0.00176	0.00014	2e-05	0
19	0	0	0.9985	0.00074	0.00074	2e-05	0	0	0	0.00023	0	0.99843	0.00065	0.00065	4e-05	0	0	0	0.00022	0	0.98976	0.00484	0.00485	0.00032	1e-05	0	0	0	0	0.99051	0.00464	0.00463	0.00021	0	0	0
20	0.0084	0	0.98904	0.00128	0.00127	2e-05	0	0	0	0.10493	0	0.89283	0.00111	0.0011	3e-05	0	0	0	0.09904	0	0.88431	0.00817	0.00818	0.00028	1e-05	0	0	0.00775	0	0.97612	0.00797	0.00796	0.0002	0	0	0
21	0	0	0.99875	0.00051	0.0005	0.00022	2e-05	0	0	0	0.00021	0.99847	0.00046	0.00046	0.00034	5e-05	1e-05	0	0	0.00022	0.98936	0.00345	0.00345	0.00298	0.00042	9e-05	3e-05	0	0	0.9916	0.00318	0.00318	0.00188	0.00015	1e-05	0
22	0	0	0.99927	0.00027	0.00026	0.00018	1e-05	0	0	0	0.00016	0.999	0.00025	0.00025	0.00029	4e-05	1e-05	0	0	0.00017	0.99317	0.00183	0.00184	0.00256	0.00033	7e-05	2e-05	0	0	0.99495	0.00167	0.00167	0.0016	0.00011	1e-05	0
23	0	0	0.9992	0.0004	0.00039	2e-05	0	0	0	7e-05	0	0.99924	0.00033	0.00033	2e-05	0	0	0	7e-05	0	0.99482	0.00246	0.00246	0.00018	0	0	0	0	0	0.99494	0.00246	0.00246	0.00014	0	0	0
24	0	0	0.99935	0.00017	0.00017	0.00027	3e-05	0	0	0	3e-05	0.99933	0.00015	0.00015	0.0003	3e-05	1e-05	0	0	3e-05	0.99475	0.0011	0.0011	0.00264	0.0003	5e-05	1e-05	0	0	0.99522	0.00109	0.00109	0.00234	0.00023	3e-05	0
25	0.00162	1e-05	0.79224	0.09958	0.09912	0.00631	0.00097	0.00014	2e-05	0.00657	0.00136	0.87035	0.05724	0.057	0.00611	0.00111	0.00021	5e-05	0.0033	0.00071	0.42909	0.26633	0.26661	0.02772	0.00506	0.00095	0.00023	0.0006	0	0.28241	0.34656	0.34623	0.02052	0.00317	0.00045	7e-05
26	0	0	0.99966	0.00015	0.00015	3e-05	0	0	0	0	0	0.99971	0.00013	0.00013	3e-05	0	0	0	0	0	0.99781	0.00096	0.00096	0.00027	1e-05	0	0	0	0	0.99783	0.00097	0.00097	0.00022	0	0	0
27	0	0	0.9993	0.00031	0.00031	8e-05	0	0	0	3e-05	0	0.99936	0.00026	0.00026	9e-05	0	0	0	2e-05	0	0.9953	0.00194	0.00194	0.00075	4e-05	0	0	0	0	0.9954	0.00195	0.00194	0.00067	3e-05	0	0
28	0	0	0.99945	0.00022	0.00022	0.0001	0	0	0	0	1e-05	0.99942	0.0002	0.0002	0.00015	1e-05	0	0	0	1e-05	0.99556	0.0015	0.00151	0.0013	0.0001	1e-05	0	0	0	0.99631	0.00138	0.00137	0.0009	4e-05	0	0
29	0.00393	0	0.99458	0.00074	0.00074	1e-05	0	0	0	0.00719	0	0.99165	0.00058	0.00057	1e-05	0	0	0	0.00686	0	0.98448	0.00427	0.00428	0.0001	0	0	0	0.00357	0	0.98711	0.00462	0.00462	7e-05	0	0	0
30	0	0	0.99937	0.00022	0.00022	0.00018	1e-05	0	0	0	1e-05	0.99936	0.00019	0.00019	0.00022	2e-05	0	0	0	1e-05	0.995	0.00142	0.00142	0.00195	0.00017	2e-05	0	0	0	0.99556	0.00138	0.00138	0.00156	0.0001	1e-05	0
31	0	0	0.99915	0.00034	0.00034	0.00015	1e-05	0	0	0	2e-05	0.99917	0.0003	0.0003	0.00019	2e-05	0	0	0	2e-05	0.99383	0.0022	0.0022	0.00158	0.00013	2e-05	0	0	0	0.99441	0.00213	0.00213	0.00124	8e-05	1e-05	0
32	0	0	0.99939	0.00025	0.00025	0.0001	0	0	0	0	0	0.99932	0.00025	0.00025	0.00017	1e-05	0	0	0	0	0.99463	0.00191	0.00191	0.0015	6e-05	0	0	0	0	0.99582	0.00163	0.00163	0.0009	2e-05	0	0
33	0.00867	0	0.96489	0.01322	0.01312	9e-05	0	0	0	0.00857	0	0.98092	0.00521	0.00519	0.0001	1e-05	0	0	0.00785	0	0.91744	0.03688	0.03692	0.00085	5e-05	1e-05	0	0.00727	0	0.83924	0.07646	0.07631	0.00068	4e-05	0	0
34	1e-05	0.00058	0.99837	0.0004	0.0004	0.0002	3e-05	1e-05	0	2e-05	0.02048	0.97773	0.0005	0.0005	0.00049	0.00015	8e-05	6e-05	2e-05	0.02038	0.96549	0.00366	0.00367	0.00417	0.00136	0.00073	0.00052	1e-05	0.00056	0.99236	0.00251	0.00251	0.0017	0.00025	7e-05	3e-05
35	0	0	0.99907	0.00042	0.00042	9e-05	0	0	0	0	0	0.99917	0.00036	0.00035	0.0001	1e-05	0	0	0	0	0.99376	0.00264	0.00264	0.0009	5e-05	1e-05	0	0	0	0.99396	0.00263	0.00263	0.00074	3e-05	0	0
36	0	0	0.9994	0.00028	0.00028	3e-05	0	0	0	0	0	0.99933	0.0003	0.0003	6e-05	0	0	0	0	0	0.99496	0.00222	0.00223	0.00056	2e-05	0	0	0	0	0.99615	0.00177	0.00177	0.0003	1e-05	0	0
37	0	0	0.99923	0.00033	0.00033	0.00011	0	0	0	0	5e-05	0.99902	0.00034	0.00034	0.00022	2e-05	0	0	0	5e-05	0.99273	0.00254	0.00255	0.0019	0.00019	3e-05	1e-05	0	0	0.99489	0.00206	0.00206	0.00094	4e-05	0	0
38	0	0	0.99648	0.00144	0.00143	0.00061	3e-05	0	0	0	4e-05	0.9965	0.00123	0.00122	0.00091	9e-05	1e-05	0	0	5e-05	0.97212	0.0093	0.00931	0.00823	0.00085	0.00011	2e-05	0	0	0.97531	0.00937	0.00936	0.00562	0.00032	2e-05	0
39	0	0	0.9994	0.00025	0.00025	0.0001	1e-05	0	0	0	3e-05	0.99943	0.00021	0.0002	0.00012	1e-05	0	0	0	3e-05	0.99578	0.00153	0.00153	0.00104	8e-05	1e-05	0	0	0	0.99597	0.00154	0.00154	0.00088	5e-05	1e-05	0
40	0	0	0.99888	0.00025	0.00025	0.00053	8e-05	1e-05	0	0	0.00078	0.99798	0.00022	0.00022	0.00062	0.00013	3e-05	1e-05	0	0.0008	0.98895	0.00164	0.00164	0.00546	0.00112	0.00029	0.0001	0	0	0.99152	0.00157	0.00157	0.00453	0.0007	0.00011	2e-05
41	0	0	0.99856	0.00054	0.00054	0.00032	3e-05	0	0	0	3e-05	0.99882	0.00042	0.00041	0.00028	3e-05	0	0	0	3e-05	0.99106	0.00308	0.00308	0.00243	0.00026	4e-05	1e-05	0	0	0.99021	0.00336	0.00336	0.00276	0.00027	3e-05	1e-05
42	0	0	0.99919	0.00038	0.00038	5e-05	0	0	0	2e-05	0	0.99926	0.00033	0.00033	6e-05	0	0	0	2e-05	0	0.99459	0.00242	0.00242	0.00053	2e-05	0	0	0	0	0.99487	0.00236	0.00236	0.0004	1e-05	0	0
43	0	0	0.99964	0.00011	0.00011	0.00012	1e-05	0	0	0	3e-05	0.99959	0.00011	0.00011	0.00016	1e-05	0	0	0	2e-05	0.99697	0.00078	0.00078	0.00132	0.00011	2e-05	0	0	0	0.99755	0.00071	0.00071	0.00097	5e-05	0	0
44	0	0	0.99943	0.00028	0.00028	1e-05	0	0	0	1e-05	0	0.99949	0.00024	0.00024	1e-05	0	0	0	1e-05	0	0.99629	0.00181	0.00181	8e-05	0	0	0	0	0	0.99642	0.00176	0.00176	6e-05	0	0	0
45	0	0	0.99737	0.00125	0.00124	0.00014	0	0	0	0	0	0.99831	0.00077	0.00077	0.00015	1e-05	0	0	0	0	0.98728	0.0057	0.00571	0.00125	6e-05	0	0	0	0	0.98325	0.00778	0.00777	0.00117	3e-05	0	0
46	0	0	0.99914	0.00035	0.00035	0.00014	1e-05	0	0	0	1e-05	0.99926	0.00028	0.00028	0.00015	1e-05	0	0	0	1e-05	0.99435	0.0021	0.00211	0.00132	0.0001	1e-05	0	0	0	0.99426	0.0022	0.0022	0.00123	9e-05	1e-05	0
47	0	0	0.99853	0.00064	0.00063	0.0002	1e-05	0	0	0	0	0.99879	0.00049	0.00049	0.00022	1e-05	0	0	0	0	0.99032	0.00377	0.00377	0.00206	8e-05	1e-05	0	0	0	0.98975	0.00419	0.00419	0.00182	5e-05	0	0
48	0	0	0.99895	0.00029	0.00029	0.00041	4e-05	1e-05	0	0	0.0002	0.99875	0.00025	0.00025	0.00046	6e-05	1e-05	0	0	0.00019	0.99132	0.00188	0.00188	0.00403	0.00057	0.00011	3e-05	0	0	0.9924	0.00184	0.00184	0.00348	0.00039	5e-05	1e-05
49	0	0	0.99802	0.00055	0.00054	0.00075	0.00012	2e-05	0	0	0.00049	0.99754	0.00044	0.00043	0.00087	0.00018	4e-05	1e-05	0	0.00049	0.98345	0.00322	0.00322	0.00752	0.0016	0.00038	0.00011	0	0	0.98547	0.00341	0.00341	0.00641	0.00109	0.00017	3e-05
50	0.00052	1e-05	0.99095	0.00376	0.00373	0.00092	0.0001	1e-05	0	0.00108	0.0001	0.99406	0.00202	0.002	0.00065	7e-05	1e-05	0	0.00104	0.0001	0.96333	0.01464	0.01466	0.00548	0.00063	0.0001	2e-05	0.00048	1e-05	0.94575	0.0226	0.02258	0.00758	0.00085	0.00012	2e-05
51	0	8e-05	0.9963	0.00091	0.00091	0.00151	0.00023	4e-05	1e-05	0	0.00739	0.98821	0.00081	0.00081	0.00204	0.00051	0.00016	7e-05	0	0.00749	0.95609	0.006	0.00601	0.01779	0.00459	0.00144	0.00059	0	8e-05	0.97268	0.00574	0.00574	0.0132	0.00211	0.00037	8e-05
52	0	0	0.99924	0.00029	0.00029	0.00017	1e-05	0	0	1e-05	7e-05	0.99909	0.00028	0.00027	0.00025	3e-05	0	0	1e-05	7e-05	0.9933	0.00204	0.00205	0.00223	0.00024	4e-05	1e-05	0	0	0.9948	0.00182	0.00182	0.00146	9e-05	1e-05	0
53	0	0	0.99603	0.00189	0.00188	0.0002	1e-05	0	0	2e-05	0	0.99678	0.0015	0.00149	0.00021	1e-05	0	0	2e-05	0	0.97561	0.01122	0.01123	0.00184	8e-05	1e-05	0	0	0	0.97427	0.01197	0.01197	0.00173	6e-05	0	0
54	0	0	0.99954	0.00022	0.00022	2e-05	0	0	0	1e-05	0	0.99955	0.0002	0.0002	4e-05	0	0	0	1e-05	0	0.99663	0.00151	0.00152	0.00032	1e-05	0	0	0	0	0.99708	0.00137	0.00136	0.00019	0	0	0
55	0	0	0.99963	0.00017	0.00017	3e-05	0	0	0	0	0	0.99963	0.00017	0.00016	3e-05	0	0	0	0	0	0.99727	0.00121	0.00121	0.0003	1e-05	0	0	0	0	0.99764	0.00108	0.00107	0.00021	0	0	0
56	0	0	0.99934	0.00022	0.00021	0.00021	2e-05	0	0	0	0.00015	0.99912	0.0002	0.0002	0.00028	3e-05	1e-05	0	0	0.00016	0.99398	0.00151	0.00151	0.00248	0.0003	6e-05	2e-05	0	0	0.99527	0.00136	0.00135	0.00186	0.00014	1e-05	0
57	1e-05	0	0.99819	0.00086	0.00086	8e-05	0	0	0	0.00032	0	0.99821	0.0007	0.00069	8e-05	0	0	0	0.00032	0	0.9886	0.00516	0.00517	0.00072	3e-05	0	0	1e-05	0	0.98846	0.00543	0.00543	0.00065	3e-05	0	0
58	0	0	0.99887	0.00052	0.00052	8e-05	0	0	0	1e-05	1e-05	0.999	0.00044	0.00044	0.0001	1e-05	0	0	1e-05	1e-05	0.99253	0.00327	0.00328	0.00084	6e-05	1e-05	0	0	0	0.99269	0.00327	0.00327	0.00073	4e-05	0	0
59	0	0	0.99932	0.00024	0.00024	0.00019	1e-05	0	0	0	0	0.9993	0.00021	0.00021	0.00025	2e-05	0	0	0	0	0.99449	0.00156	0.00156	0.0022	0.00016	2e-05	0	0	0	0.99524	0.00151	0.0015	0.00167	8e-05	0	0
60	0.09846	0	0.89315	0.00421	0.00418	1e-05	0	0	0	0.09365	0	0.90256	0.00189	0.00189	1e-05	0	0	0	0.09225	0	0.87955	0.01405	0.01406	8e-05	0	0	0	0.09864	0	0.84724	0.02707	0.027	5e-05	0	0	0
61	0	0	0.99899	0.00046	0.00046	9e-05	0	0	0	0	0	0.99915	0.00037	0.00036	0.00011	1e-05	0	0	0	0	0.99351	0.00273	0.00274	0.00096	5e-05	0	0	0	0	0.99343	0.00289	0.00289	0.00076	3e-05	0	0
62	0	0.00089	0.99254	0.00156	0.00154	0.00265	0.00062	0.00016	5e-05	0	0.09836	0.89394	0.00121	0.0012	0.0031	0.00122	0.0006	0.00037	0	0.09853	0.83772	0.00874	0.00875	0.02682	0.01082	0.00534	0.00328	0	0.00093	0.94824	0.00982	0.00981	0.02356	0.00575	0.00146	0.00042
63	0	0	0.98628	0.0068	0.00676	0.00015	0	0	0	0.0001	2e-05	0.9898	0.00493	0.0049	0.00022	1e-05	0	0	0.0001	2e-05	0.92787	0.03499	0.03506	0.00185	0.00011	1e-05	0	0	0	0.91786	0.04043	0.04048	0.00119	4e-05	0	0
64	0	0	0.99908	0.00043	0.00043	6e-05	0	0	0	0.0001	3e-05	0.99899	0.0004	0.0004	8e-05	1e-05	0	0	9e-05	3e-05	0.99324	0.00295	0.00295	0.00068	5e-05	1e-05	0	0	0	0.99411	0.00269	0.00269	0.00048	2e-05	0	0
65	0.00012	0	0.99259	0.00361	0.00358	9e-05	0	0	0	0.00098	0	0.99358	0.00266	0.00265	0.00012	0	0	0	0.00094	0	0.95914	0.0194	0.01943	0.00105	4e-05	0	0	0.00012	0	0.95489	0.02212	0.02211	0.00074	2e-05	0	0
66	0	3e-05	0.99765	0.00066	0.00066	0.00086	0.00011	2e-05	0	0	0.01035	0.98663	0.00063	0.00062	0.00129	0.00032	0.00011	5e-05	0	0.00998	0.96562	0.00456	0.00457	0.0111	0.00276	0.00096	0.00046	0	3e-05	0.98326	0.00411	0.0041	0.00732	0.001	0.00015	3e-05
67	0	0	0.99806	0.00089	0.00089	0.00014	1e-05	0	0	5e-05	2e-05	0.99836	0.0007	0.0007	0.00015	1e-05	0	0	5e-05	2e-05	0.98813	0.00517	0.00518	0.00131	0.00012	2e-05	0	0	0	0.98755	0.00558	0.00558	0.00118	0.0001	1e-05	0
68	0	0	0.99938	0.00026	0.00026	0.0001	0	0	0	0	1e-05	0.99941	0.00022	0.00022	0.00012	1e-05	0	0	0	1e-05	0.99555	0.00166	0.00166	0.00104	7e-05	1e-05	0	0	0	0.99587	0.00163	0.00163	0.00082	4e-05	0	0
69	1e-05	0.00016	0.99262	0.00294	0.00293	0.00114	0.00016	3e-05	1e-05	1e-05	0.00906	0.98532	0.00182	0.0018	0.0015	0.00033	0.00011	5e-05	1e-05	0.00932	0.94574	0.01356	0.01358	0.01329	0.00303	0.001	0.00047	1e-05	0.00016	0.95029	0.01879	0.01877	0.01015	0.00147	0.00028	7e-05
70	0	0	0.99834	0.00054	0.00053	0.00055	3e-05	0	0	0	7e-05	0.99823	0.00046	0.00046	0.00069	7e-05	1e-05	0	0	7e-05	0.98566	0.00356	0.00356	0.00636	0.00066	0.0001	2e-05	0	0	0.98752	0.00353	0.00352	0.00507	0.00033	3e-05	0
71	0	1e-05	0.9985	0.00057	0.00057	0.00032	3e-05	0	0	0	0.00088	0.9976	0.0005	0.0005	0.00042	7e-05	2e-05	1e-05	0	0.0009	0.98721	0.00368	0.00368	0.00367	0.00063	0.00017	6e-05	0	1e-05	0.98982	0.00355	0.00355	0.00272	0.0003	4e-05	1e-05
72	0	0	0.99957	0.00019	0.00019	5e-05	0	0	0	0	0	0.99961	0.00016	0.00016	6e-05	0	0	0	0	0	0.99702	0.00121	0.00121	0.00054	2e-05	0	0	0	0	0.99716	0.00119	0.00119	0.00044	1e-05	0	0
73	0	0	0.99841	0.00061	0.00061	0.00034	2e-05	0	0	0	0.00024	0.99801	0.00058	0.00057	0.00052	6e-05	1e-05	0	0	0.00025	0.986	0.00427	0.00428	0.00457	0.00051	9e-05	3e-05	0	0	0.98919	0.00383	0.00383	0.00296	0.00017	1e-05	0
74	2e-05	0	0.99582	0.00193	0.00192	0.00029	2e-05	0	0	0.0002	4e-05	0.99637	0.00153	0.00152	0.00031	2e-05	0	0	0.00019	3e-05	0.97426	0.01128	0.01129	0.00271	0.00021	3e-05	1e-05	2e-05	0	0.97342	0.01199	0.01199	0.00241	0.00015	2e-05	0
75	1e-05	0	0.9991	0.00041	0.00041	6e-05	0	0	0	7e-05	0	0.99913	0.00036	0.00035	8e-05	0	0	0	7e-05	0	0.99395	0.00263	0.00263	0.00069	3e-05	0	0	1e-05	0	0.9943	0.00258	0.00258	0.00052	2e-05	0	0
76	0	0	0.99726	0.00136	0.00135	4e-05	0	0	0	0	0	0.99802	0.00096	0.00095	5e-05	0	0	0	0	0	0.98533	0.0071	0.00711	0.00043	2e-05	0	0	0	0	0.98278	0.00845	0.00845	0.00032	1e-05	0	0
77	0	0.00028	0.99821	0.00033	0.00033	0.0007	0.00012	3e-05	1e-05	0	0.00376	0.99456	0.00028	0.00028	0.00084	0.00019	6e-05	3e-05	0	0.00332	0.98312	0.00207	0.00207	0.00709	0.00161	0.0005	0.00021	0	0.00022	0.98879	0.00202	0.00202	0.0057	0.00098	0.00021	6e-05
78	0	0	0.99961	0.00017	0.00017	5e-05	0	0	0	0	0	0.99965	0.00014	0.00014	6e-05	0	0	0	0	0	0.99733	0.00105	0.00105	0.00054	2e-05	0	0	0	0	0.99746	0.00104	0.00104	0.00044	1e-05	0	0
79	0	0	0.9993	0.00034	0.00034	2e-05	0	0	0	1e-05	0	0.9994	0.00029	0.00028	2e-05	0	0	0	1e-05	0	0.99558	0.0021	0.0021	0.0002	0	0	0	0	0	0.99561	0.00213	0.00213	0.00013	0	0	0
80	0	0	0.9995	0.00022	0.00022	6e-05	0	0	0	0	1e-05	0.99946	0.00021	0.00021	0.0001	0	0	0	0	1e-05	0.99594	0.00158	0.00158	0.00083	4e-05	1e-05	0	0	0	0.99672	0.0014	0.0014	0.00048	1e-05	0	0
81	0	0	0.99963	0.00012	0.00012	0.00011	1e-05	0	0	0	0.00016	0.99938	0.00012	0.00012	0.00019	2e-05	0	0	0	0.00016	0.99611	0.00091	0.00091	0.00166	0.00019	4e-05	1e-05	0	0	0.99741	0.00078	0.00078	0.00097	6e-05	1e-05	0
82	2e-05	0	0.99822	0.00087	0.00086	3e-05	0	0	0	0.0003	0	0.99831	0.00068	0.00068	3e-05	0	0	0	0.00029	0	0.98909	0.00518	0.00518	0.00026	0	0	0	2e-05	0	0.98858	0.00559	0.00559	0.00022	0	0	0
83	0	0.0001	0.99768	0.0009	0.0009	0.00036	5e-05	1e-05	0	0.00032	0.00172	0.99548	0.00096	0.00095	0.00045	8e-05	3e-05	1e-05	0.0003	0.00172	0.97899	0.00703	0.00704	0.00387	0.00073	0.00022	0.0001	0	9e-05	0.98511	0.00559	0.00559	0.00307	0.00043	9e-05	2e-05
84	0	0	0.99916	0.00038	0.00038	7e-05	0	0	0	0	1e-05	0.99927	0.00031	0.00031	9e-05	1e-05	0	0	0	1e-05	0.99452	0.00231	0.00231	0.00079	5e-05	1e-05	0	0	0	0.99464	0.00237	0.00237	0.00059	2e-05	0	0
85	0	0	0.99921	0.00031	0.00031	0.00017	1e-05	0	0	0	1e-05	0.99923	0.00027	0.00026	0.00021	1e-05	0	0	0	1e-05	0.99405	0.00197	0.00197	0.00183	0.00013	2e-05	0	0	0	0.99462	0.00194	0.00194	0.00143	7e-05	0	0
86	0	1e-05	0.99902	0.00032	0.00032	0.0003	4e-05	1e-05	0	0	0.00025	0.99884	0.00026	0.00026	0.00032	5e-05	1e-05	0	0	0.00024	0.99253	0.00194	0.00194	0.00281	0.00041	9e-05	3e-05	0	0	0.9931	0.00199	0.00199	0.00253	0.00032	6e-05	1e-05
87	0	0	0.99932	0.00033	0.00032	2e-05	0	0	0	1e-05	0	0.99936	0.0003	0.0003	4e-05	0	0	0	1e-05	0	0.99519	0.00223	0.00224	0.00032	1e-05	0	0	0	0	0.99566	0.00206	0.00206	0.00021	0	0	0
88	2e-05	0	0.99808	0.00089	0.00088	0.00013	1e-05	0	0	5e-05	0.00018	0.99826	0.00063	0.00062	0.00022	3e-05	1e-05	0	5e-05	0.00019	0.98819	0.00467	0.00467	0.00195	0.00023	5e-05	2e-05	1e-05	0	0.98768	0.00556	0.00554	0.00114	6e-05	1e-05	0
89	0	0	0.9994	0.00021	0.00021	0.00016	1e-05	0	0	0	1e-05	0.9994	0.00019	0.00019	0.0002	2e-05	0	0	0	1e-05	0.99529	0.00138	0.00138	0.00176	0.00015	2e-05	0	0	0	0.99582	0.00134	0.00134	0.00141	9e-05	1e-05	0
90	0	0	0.99966	0.00016	0.00016	2e-05	0	0	0	0	0	0.99968	0.00015	0.00015	3e-05	0	0	0	0	0	0.99761	0.00108	0.00108	0.00022	1e-05	0	0	0	0	0.99784	0.001	0.001	0.00016	0	0	0
91	0	0	0.99959	0.00019	0.00019	3e-05	0	0	0	0	0	0.99962	0.00017	0.00017	4e-05	0	0	0	0	0	0.99711	0.00128	0.00128	0.00033	1e-05	0	0	0	0	0.99734	0.00121	0.0012	0.00025	0	0	0
92	0.00031	0	0.99884	0.00041	0.00041	3e-05	0	0	0	0.00381	0	0.99508	0.00053	0.00053	4e-05	0	0	0	0.00364	0	0.98807	0.00395	0.00395	0.00038	1e-05	0	0	0.00029	0	0.99429	0.00259	0.00259	0.00024	0	0	0
93	0	0	0.99949	0.00022	0.00022	6e-05	0	0	0	0	0	0.99955	0.00019	0.00019	7e-05	0	0	0	0	0	0.99658	0.00141	0.00141	0.00057	3e-05	0	0	0	0	0.99668	0.00141	0.00141	0.00048	2e-05	0	0
94	0	0	0.99477	0.00214	0.00212	0.00088	8e-05	1e-05	0	0	0.00014	0.9951	0.00175	0.00174	0.00109	0.00014	2e-05	1e-05	0	0.00014	0.96374	0.01271	0.01273	0.00921	0.00123	0.0002	4e-05	0	0	0.96574	0.01309	0.01309	0.00733	0.00068	6e-05	1e-05
95	0	0	0.99942	0.00023	0.00023	0.00012	1e-05	0	0	0	1e-05	0.99944	0.0002	0.00019	0.00014	1e-05	0	0	0	1e-05	0.99572	0.00145	0.00145	0.00125	0.0001	1e-05	0	0	0	0.9961	0.00142	0.00142	0.00099	6e-05	1e-05	0
96	0	0	0.99803	0.00061	0.00061	0.00069	6e-05	0	0	0	8e-05	0.99777	0.00063	0.00062	0.0008	9e-05	1e-05	0	0	8e-05	0.9824	0.00471	0.00472	0.00712	0.00082	0.00012	3e-05	0	0	0.98554	0.00391	0.00391	0.00608	0.00051	4e-05	0
97	0	0	0.99893	0.00047	0.00047	0.00013	1e-05	0	0	2e-05	0.00014	0.99879	0.00043	0.00042	0.00018	2e-05	0	0	2e-05	0.00014	0.99169	0.00318	0.00319	0.00157	0.00017	3e-05	1e-05	0	0	0.99292	0.00296	0.00296	0.00108	7e-05	1e-05	0
98	0	0	0.99928	0.00022	0.00022	0.00025	2e-05	0	0	0	0.00153	0.99752	0.00023	0.00023	0.00039	7e-05	2e-05	1e-05	0	0.00153	0.99078	0.0017	0.0017	0.00342	0.00061	0.00018	8e-05	0	0	0.9949	0.00139	0.00139	0.00211	0.00019	2e-05	0
99	0	0	0.99886	0.00045	0.00045	0.00022	1e-05	0	0	0	0	0.99884	0.00041	0.00041	0.00032	2e-05	0	0	0	0	0.99098	0.00303	0.00303	0.00277	0.00017	2e-05	0	0	0	0.99231	0.00284	0.00284	0.00194	7e-05	0	0
100	0	0.00023	0.99737	0.00067	0.00066	0.0009	0.00014	3e-05	1e-05	0	0.00473	0.99269	0.00057	0.00057	0.0011	0.00023	7e-05	3e-05	0	0.00467	0.97443	0.00421	0.00421	0.0095	0.00207	0.00064	0.00028	0	0.00022	0.98242	0.00413	0.00413	0.00761	0.00119	0.00024	6e-05
Min	0	0	0.79224	0.00011	0.00011	1e-05	0	0	0	0	0	0.87035	0.00011	0.00011	1e-05	0	0	0	0	0	0.42909	0.00078	0.00078	8e-05	0	0	0	0	0	0.28241	0.00071	0.00071	5e-05	0	0	0
Max	0.09846	0.00089	0.99966	0.09958	0.09912	0.00631	0.00097	0.00016	5e-05	0.10493	0.09836	0.99971	0.05724	0.057	0.00611	0.00122	0.0006	0.00037	0.09904	0.09853	0.99781	0.26633	0.26661	0.03023	0.01082	0.00534	0.00328	0.09864	0.00093	0.99784	0.34656	0.34623	0.04256	0.00575	0.00146	0.00042
Mean	0.0012247	2.93e-05	0.994534	0.0019034	0.001893	0.000362	4e-05	7e-06	1.4e-06	0.0023032	0.0016651	0.993138	0.0012004	0.0011939	0.0004017	6e-05	1.86e-05	8.1e-06	0.0021831	0.0016522	0.977585	0.0072784	0.0072865	0.0032221	0.0005561	0.0001615	7.3e-05	0.0011912	2.74e-05	0.977495	0.0090754	0.0090678	0.0027371	0.0003361	5.59e-05	1.23e-05
sd	0.00990287	0.000122592	0	0.0100133	0.00996643	0.000876285	0.000133577	2e-05	0	0.0140116	0.0101063	0.0216635	0.00572387	0.00569987	0.000810776	0.000182803	6e-05	3e-05	0.0134759	0.0101195	0.0612578	0.0268701	0.0268986	0.00544267	0.00139379	0.000580853	0.00034203	0.0099058	0.00011933	0.0752745	0.0355836	0.0355494	0.00554662	0.000876161	0.000177469	4e-05
	F2									F2									F2									F2
Individual #	P. tuberosa	P. mitu	F1	F2	F3	Backcross 1	Backcross 2	Backcross 3	Backcross 4	P. tuberosa	P. mitu	F1	F2	F3	Backcross 1	Backcross 2	Backcross 3	Backcross 4	P. tuberosa	P. mitu	F1	F2	F3	Backcross 1	Backcross 2	Backcross 3	Backcross 4	P. tuberosa	P. mitu	F1	F2	F3	Backcross 1	Backcross 2	Backcross 3	Backcross 4
1	0.00011	0	0.00074	0.50271	0.49616	0.00025	2e-05	0	0	0.00027	0.00045	0.00266	0.4875	0.50792	0.00103	0.00014	3e-05	1e-05	0.00029	0.00057	0.01755	0.48377	0.48668	0.00943	0.00134	0.00028	8e-05	0.00012	0	0.00508	0.50063	0.49176	0.00219	0.0002	2e-05	0
2	0	1e-05	0.00832	0.49838	0.49189	0.00125	0.00012	2e-05	0	4e-05	0.00965	0.02091	0.47268	0.49237	0.00357	0.00055	0.00016	7e-05	4e-05	0.01024	0.12483	0.41378	0.41619	0.02821	0.00473	0.00139	0.0006	0	2e-05	0.05554	0.47059	0.46229	0.01027	0.00111	0.00016	3e-05
3	0	0	1e-05	0.50324	0.49669	5e-05	1e-05	0	0	1e-05	0.00173	0.0004	0.48812	0.50859	0.00087	0.00021	6e-05	2e-05	1e-05	0.002	0.0026	0.49102	0.49401	0.00761	0.00195	0.00058	0.00021	0	0	8e-05	0.50419	0.49525	0.00037	8e-05	2e-05	0
4	0.00025	0	0.00019	0.50303	0.49649	4e-05	0	0	0	0.0116	0	0.00097	0.4835	0.50386	7e-05	0	0	0	0.01187	0	0.00627	0.48914	0.4921	0.0006	2e-05	0	0	0.00023	0	0.00128	0.50354	0.49461	0.00033	1e-05	0	0
5	0.00625	0	0.00015	0.5001	0.4935	0	0	0	0	0.07193	0	0.00322	0.45288	0.47192	5e-05	0	0	0	0.07316	0	0.0215	0.45109	0.45382	0.00042	1e-05	0	0	0.00636	0	0.00104	0.5007	0.49188	1e-05	0	0	0
6	0.00245	0	0.00037	0.50183	0.49534	0	0	0	0	0.01692	0	0.0014	0.48075	0.50089	3e-05	0	0	0	0.01788	0	0.00918	0.48484	0.48779	0.00029	2e-05	0	0	0.00255	0	0.00247	0.50193	0.49302	3e-05	0	0	0
7	0.00032	0	0.00616	0.49991	0.4934	0.00021	1e-05	0	0	0.00313	2e-05	0.01401	0.48115	0.5012	0.00047	2e-05	0	0	0.00302	3e-05	0.08969	0.4501	0.45279	0.00413	0.00022	3e-05	1e-05	0.00032	0	0.0422	0.48208	0.47354	0.00178	8e-05	1e-05	0
8	0	0.00063	3e-05	0.50267	0.49613	0.00035	0.00012	4e-05	1e-05	6e-05	0.0039	0.00014	0.48722	0.50767	0.00067	0.00022	8e-05	4e-05	7e-05	0.00481	0.00094	0.49078	0.49375	0.00621	0.00223	0.00085	0.00037	0	0.00075	0.0002	0.50154	0.49265	0.00312	0.00119	0.00041	0.00015
9	0.53532	0	0.00019	0.23342	0.23107	0	0	0	0	0.64837	0	0.00063	0.17198	0.17902	1e-05	0	0	0	0.64743	0	0.00439	0.17366	0.17447	6e-05	0	0	0	0.53546	0	0.00131	0.23374	0.22947	1e-05	0	0	0
10	1e-05	0.00014	0.00161	0.50127	0.49475	0.00187	0.00028	6e-05	2e-05	0.00036	0.00375	0.00393	0.48455	0.50484	0.00214	0.00032	9e-05	3e-05	0.00038	0.0042	0.02474	0.47258	0.47546	0.01848	0.00302	0.00082	0.00032	1e-05	0.00016	0.01033	0.48981	0.48113	0.01536	0.00249	0.00056	0.00016
11	0	0	0.00011	0.50294	0.49639	0.00051	4e-05	0	0	0.00013	0.00086	0.00099	0.48831	0.50879	0.0008	9e-05	2e-05	1e-05	0.00013	0.00098	0.00649	0.49057	0.49354	0.00715	0.00087	0.0002	7e-05	0	1e-05	0.00074	0.50171	0.49281	0.00433	0.00036	4e-05	1e-05
12	0.00011	0	0.01034	0.49684	0.49035	0.00223	0.00012	1e-05	0	0.00032	0.00069	0.01368	0.48094	0.501	0.00305	0.00027	4e-05	1e-05	0.00032	0.0007	0.0826	0.44336	0.44606	0.02416	0.00231	0.00038	0.0001	0.00011	0	0.06518	0.4624	0.45415	0.0171	0.00098	8e-05	1e-05
13	0.00127	0	0.02407	0.49045	0.48395	0.00026	0	0	0	0.01	1e-05	0.02909	0.47049	0.48988	0.00052	1e-05	0	0	0.00883	1e-05	0.1708	0.40695	0.40936	0.00395	0.0001	1e-05	0	0.00112	0	0.14726	0.42866	0.42103	0.0019	2e-05	0	0
14	0	0.00159	2e-05	0.50035	0.49387	0.00343	0.00058	0.00013	4e-05	0	0.0062	0.00132	0.48398	0.50426	0.00348	0.00056	0.00014	6e-05	0	0.00703	0.00811	0.47221	0.47507	0.03028	0.00533	0.00142	0.00054	0	0.00177	0.00012	0.4858	0.47721	0.02832	0.00522	0.00119	0.00036
15	0.00026	0	0.01469	0.49569	0.48917	0.00019	0	0	0	0.00561	1e-05	0.0188	0.4777	0.49751	0.00036	1e-05	0	0	0.00554	1e-05	0.11316	0.43783	0.44046	0.00291	0.0001	1e-05	0	0.00026	0	0.09192	0.4572	0.44914	0.00145	2e-05	0	0
16	0	0.0004	0.00175	0.49957	0.49308	0.00404	0.00088	0.00021	6e-05	1e-05	0.01094	0.0036	0.47985	0.49997	0.00431	0.00095	0.00028	0.00011	1e-05	0.01212	0.02197	0.45777	0.4605	0.03572	0.00838	0.00253	0.001	0	0.00043	0.01099	0.47742	0.46899	0.03216	0.00757	0.00189	0.00054
17	0	0.03321	0.00237	0.48318	0.47671	0.00343	0.0007	0.00026	0.00014	0.0002	0.15147	0.00316	0.4113	0.42856	0.00332	0.00101	0.00056	0.00041	0.00019	0.15958	0.01934	0.38638	0.38885	0.02763	0.0091	0.00514	0.00379	0	0.03408	0.01494	0.461	0.45283	0.02742	0.00612	0.00234	0.00128
18	0.00071	0	0.00167	0.50188	0.49535	0.00037	1e-05	0	0	0.00233	2e-05	0.00364	0.48649	0.50687	0.0006	3e-05	0	0	0.00256	3e-05	0.02354	0.48264	0.48558	0.00532	0.00029	3e-05	1e-05	0.00075	0	0.01113	0.49687	0.48804	0.00308	0.00012	1e-05	0
19	1e-05	0.00028	0.00545	0.4988	0.4923	0.00285	0.00027	4e-05	1e-05	5e-05	0.02796	0.0097	0.46827	0.48787	0.00489	0.00084	0.00027	0.00014	5e-05	0.02774	0.05825	0.43096	0.43362	0.03878	0.00708	0.00236	0.00117	1e-05	0.0003	0.03464	0.4742	0.46577	0.02231	0.0023	0.00038	9e-05
20	0	0	0.04629	0.47949	0.47303	0.00117	2e-05	0	0	5e-05	0.00011	0.05246	0.46331	0.48212	0.00186	8e-05	1e-05	0	4e-05	0.0001	0.28372	0.35055	0.35269	0.01225	0.00056	7e-05	2e-05	0	0	0.26068	0.36913	0.36258	0.00743	0.00016	1e-05	0
21	0.0336	0	0.00148	0.48556	0.47926	0.0001	0	0	0	0.05401	2e-05	0.0029	0.4618	0.48104	0.00023	1e-05	0	0	0.05668	2e-05	0.01889	0.45973	0.46254	0.00202	0.0001	1e-05	0	0.03463	0	0.00989	0.48158	0.47301	0.00087	2e-05	0	0
22	1e-05	0	0.00596	0.49929	0.49278	0.00187	9e-05	1e-05	0	0.00013	0.00049	0.0117	0.48247	0.50256	0.00244	0.00018	3e-05	1e-05	0.00013	0.00051	0.07149	0.45174	0.4545	0.0198	0.00151	0.00025	7e-05	1e-05	0	0.03774	0.47758	0.4691	0.01474	0.00075	7e-05	1e-05
23	0	0	0	0.50327	0.49672	1e-05	0	0	0	0	0.00025	3e-05	0.48941	0.50994	0.00029	6e-05	1e-05	0	0	0.00033	0.00022	0.49645	0.49946	0.00274	0.00059	0.00015	5e-05	0	0	0	0.50441	0.49547	9e-05	2e-05	0	0
24	1e-05	0.00094	0.00066	0.49933	0.49285	0.0048	0.00107	0.00027	7e-05	3e-05	0.04027	0.00157	0.46545	0.48513	0.0054	0.00142	0.00051	0.00024	3e-05	0.04221	0.00973	0.44061	0.44329	0.04479	0.01255	0.00459	0.00221	1e-05	0.00095	0.00416	0.47656	0.46816	0.03805	0.00914	0.00232	0.00066
25	0.00014	0	0.04912	0.47759	0.47111	0.00196	7e-05	0	0	0.00269	0.0002	0.04389	0.46611	0.48519	0.00181	0.0001	1e-05	0	0.00231	0.00019	0.24274	0.36961	0.37185	0.01246	0.00071	0.0001	3e-05	0.00011	0	0.2721	0.36071	0.35442	0.01216	0.00046	3e-05	0
26	0.00928	0	0.00016	0.49853	0.49204	0	0	0	0	0.03586	0	0.00208	0.47105	0.49096	5e-05	0	0	0	0.03644	0	0.01484	0.4727	0.47552	0.00047	2e-05	0	0	0.00963	0	0.00115	0.49902	0.49018	3e-05	0	0	0
27	1e-05	0	0.00884	0.49662	0.49015	0.00418	0.00019	1e-05	0	3e-05	0.00038	0.01601	0.47886	0.4988	0.00542	0.00042	5e-05	1e-05	3e-05	0.00041	0.09354	0.42874	0.4313	0.04189	0.00354	0.00047	0.0001	1e-05	0	0.0543	0.46016	0.45199	0.03185	0.00158	0.0001	1e-05
28	0	0.00177	0.00028	0.50001	0.49352	0.00353	0.00066	0.00017	5e-05	6e-05	0.07795	0.00204	0.44759	0.46605	0.00436	0.00115	0.0005	0.0003	6e-05	0.07995	0.01246	0.42581	0.42827	0.03613	0.01018	0.00448	0.00266	0	0.00178	0.00173	0.48449	0.47592	0.02839	0.00573	0.00148	0.00047
29	0.00271	0	1e-05	0.50191	0.49537	0	0	0	0	0.01542	0.00044	0.00066	0.48156	0.50172	0.00015	3e-05	1e-05	0	0.01611	0.00056	0.00455	0.48698	0.48994	0.00144	0.00028	9e-05	4e-05	0.00288	0	4e-05	0.503	0.49407	1e-05	0	0	0
30	0	1e-05	0	0.50322	0.49667	9e-05	1e-05	0	0	0	0.0004	1e-05	0.48933	0.50986	0.00032	6e-05	1e-05	0	0	0.00046	9e-05	0.49642	0.49944	0.00286	0.00055	0.00013	4e-05	0	1e-05	0	0.50399	0.49505	0.00078	0.00013	2e-05	0
31	0	0.00116	0.00049	0.50167	0.49515	0.00097	0.00037	0.00014	5e-05	0	0.26011	0.002	0.35703	0.37165	0.00425	0.0024	0.00152	0.00104	0	0.26702	0.01183	0.32096	0.32289	0.0343	0.02054	0.0133	0.00917	0	0.00135	0.00313	0.49558	0.48681	0.00806	0.00335	0.00126	0.00046
32	0.00291	0	0.00756	0.49797	0.49145	0.00011	0	0	0	0.00614	4e-05	0.0111	0.48119	0.50126	0.00026	1e-05	0	0	0.00634	4e-05	0.06677	0.46088	0.46373	0.0021	0.00011	2e-05	0	0.00302	0	0.04764	0.47851	0.46997	0.00083	2e-05	0	0
33	0.00273	0	0.00264	0.50054	0.49403	6e-05	0	0	0	0.02524	3e-05	0.00792	0.47343	0.49315	0.00021	1e-05	0	0	0.02479	4e-05	0.05194	0.45923	0.46197	0.00191	0.0001	1e-05	0	0.00271	0	0.01882	0.49332	0.48458	0.00055	2e-05	0	0
34	9e-05	0	0.00176	0.50205	0.49551	0.00056	3e-05	0	0	0.0011	0.00089	0.00358	0.48653	0.50688	0.00091	8e-05	2e-05	1e-05	0.00115	0.00099	0.02299	0.4815	0.48443	0.00794	0.00077	0.00017	6e-05	9e-05	0	0.01165	0.49608	0.48727	0.00465	0.00024	2e-05	0
35	4e-05	2e-05	0.00122	0.50163	0.49511	0.00176	0.00017	3e-05	1e-05	0.00017	0.00278	0.00253	0.48576	0.50612	0.00226	0.00029	7e-05	2e-05	0.00019	0.00312	0.01616	0.47733	0.48027	0.0194	0.00265	0.00063	0.00024	5e-05	2e-05	0.00804	0.49221	0.48348	0.01437	0.00154	0.00024	5e-05
36	0	3e-05	0.00013	0.50311	0.49656	0.00015	2e-05	0	0	6e-05	0.00058	0.00066	0.48886	0.50936	0.0004	6e-05	1e-05	1e-05	6e-05	0.00066	0.00446	0.49372	0.4967	0.00367	0.00055	0.00014	5e-05	0	3e-05	0.00091	0.50328	0.49435	0.00125	0.00015	3e-05	1e-05
37	0	1e-05	9e-05	0.50292	0.49638	0.00058	3e-05	0	0	0.00011	0.00024	0.00233	0.48791	0.50836	0.00096	7e-05	1e-05	0	0.00012	0.00029	0.01508	0.48613	0.48903	0.00854	0.00066	0.00011	3e-05	0	1e-05	0.00063	0.50157	0.49268	0.00481	0.00026	3e-05	0
38	0.00207	0	7e-05	0.50219	0.49566	0	0	0	0	0.04449	0	0.00106	0.46743	0.487	3e-05	0	0	0	0.04776	0	0.00713	0.47102	0.47384	0.00023	1e-05	0	0	0.00215	0	0.00051	0.50312	0.49421	2e-05	0	0	0
39	0	0	0.0475	0.47777	0.47136	0.00331	7e-05	0	0	0	7e-05	0.05153	0.46245	0.48126	0.00449	0.00018	1e-05	0	0	6e-05	0.27555	0.346	0.34805	0.02899	0.00122	0.0001	2e-05	0	0	0.2639	0.36077	0.35436	0.02051	0.00044	1e-05	0
40	0	6e-05	0.0012	0.50233	0.49579	0.00056	4e-05	1e-05	0	0.00063	0.00098	0.00281	0.48707	0.50748	0.0009	9e-05	2e-05	1e-05	0.00066	0.0012	0.01802	0.48399	0.48691	0.00803	0.00092	0.00021	8e-05	0	8e-05	0.00796	0.49781	0.48899	0.00472	0.00036	5e-05	1e-05
41	0.06276	0	0.00251	0.47047	0.46424	2e-05	0	0	0	0.12629	1e-05	0.01068	0.42263	0.44027	0.00012	0	0	0	0.11927	1e-05	0.0676	0.40475	0.40725	0.00107	4e-05	0	0	0.06097	0	0.01564	0.46582	0.45741	0.00015	0	0	0
42	0	0	0.00104	0.5025	0.49596	0.00048	3e-05	0	0	0.00061	0.00023	0.00272	0.4876	0.50802	0.00075	6e-05	1e-05	0	0.00064	0.00027	0.01776	0.48555	0.48851	0.0066	0.00055	9e-05	3e-05	0	0	0.00691	0.49881	0.48996	0.00404	0.00025	3e-05	0
43	0.30761	0	0	0.34828	0.3441	0	0	0	0	0.34907	0	0.00014	0.31873	0.33206	0	0	0	0	0.36393	0	0.00095	0.31665	0.31846	1e-05	0	0	0	0.32037	0	0	0.34287	0.33676	0	0	0	0
44	0	0.00015	0.00059	0.50185	0.49533	0.00181	0.00023	4e-05	1e-05	0	0.00423	0.00193	0.48464	0.50497	0.00348	0.00057	0.00013	5e-05	0	0.00504	0.01268	0.4702	0.47305	0.03157	0.00563	0.00136	0.00047	0	0.00018	0.00412	0.49291	0.48418	0.01593	0.00224	0.00037	8e-05
45	1e-05	0	0.00992	0.49814	0.49162	0.0003	1e-05	0	0	0.00231	0	0.01462	0.48132	0.50135	0.00039	1e-05	0	0	0.00224	0	0.09096	0.45037	0.4531	0.00324	8e-05	1e-05	0	1e-05	0	0.06413	0.47091	0.46252	0.00237	4e-05	0	0
46	2e-05	1e-05	5e-05	0.50313	0.49659	0.00018	2e-05	0	0	0.00031	0.00256	0.00045	0.48765	0.5081	0.00076	0.00012	3e-05	1e-05	0.00033	0.00329	0.00309	0.49074	0.4937	0.00714	0.0012	0.00035	0.00016	2e-05	1e-05	0.00038	0.50331	0.49439	0.0017	0.00017	2e-05	0
47	2e-05	0.00012	0.00098	0.50264	0.49608	0.00014	2e-05	0	0	0.00034	0.0445	0.00495	0.46424	0.48372	0.00143	0.00044	0.00023	0.00015	0.00036	0.04809	0.03161	0.44865	0.45132	0.01241	0.004	0.00213	0.00143	2e-05	0.00013	0.00662	0.50036	0.4915	0.00117	0.00016	4e-05	1e-05
48	0	2e-05	0.01981	0.48977	0.48336	0.00635	0.0006	8e-05	1e-05	1e-05	0.00422	0.02455	0.47172	0.49125	0.00714	0.00087	0.00018	5e-05	1e-05	0.00431	0.13796	0.39705	0.39945	0.05247	0.00685	0.00144	0.00046	0	2e-05	0.11744	0.41959	0.41213	0.04548	0.00463	0.00061	0.0001
49	0.23059	0	0.00019	0.38693	0.38229	0	0	0	0	0.28026	0	0.00168	0.35166	0.36638	2e-05	0	0	0	0.28037	0	0.01196	0.35268	0.35474	0.00024	1e-05	0	0	0.23532	0	0.00143	0.38512	0.3781	2e-05	0	0	0
50	7e-05	0.00072	0.02829	0.48742	0.48095	0.0023	0.0002	4e-05	1e-05	0.00104	0.00357	0.03301	0.46997	0.48933	0.00271	0.00028	7e-05	3e-05	0.00092	0.00379	0.18493	0.39254	0.39487	0.01986	0.00229	0.00057	0.00023	6e-05	0.00077	0.16494	0.41168	0.40439	0.01623	0.00155	0.00029	9e-05
51	0.05614	0	0.00182	0.47411	0.46789	4e-05	0	0	0	0.07734	1e-05	0.00532	0.44919	0.46798	0.00014	1e-05	0	0	0.0803	2e-05	0.03576	0.43991	0.44261	0.00133	7e-05	1e-05	0	0.05919	0	0.01299	0.4679	0.45953	0.00038	1e-05	0	0
52	0	0.00012	0.0021	0.50077	0.49426	0.00251	0.00021	3e-05	1e-05	1e-05	0.00443	0.00412	0.48367	0.50395	0.00331	0.0004	9e-05	3e-05	1e-05	0.00495	0.02573	0.46682	0.46965	0.028	0.00369	0.00085	0.00032	0	0.00013	0.01364	0.48624	0.47764	0.02022	0.00184	0.00024	5e-05
53	0	1e-05	0.00198	0.50215	0.49562	0.00022	2e-05	0	0	7e-05	0.00498	0.01034	0.48142	0.50148	0.00142	0.0002	6e-05	3e-05	7e-05	0.00563	0.06389	0.45642	0.45916	0.01211	0.00189	0.00057	0.00026	0	1e-05	0.01224	0.49724	0.48844	0.00184	0.00019	3e-05	1e-05
54	0.00011	0	0.00062	0.50291	0.49636	0	0	0	0	0.01367	0	0.00631	0.47998	0.5	5e-05	0	0	0	0.01426	0	0.04006	0.47119	0.47403	0.00045	1e-05	0	0	0.00011	0	0.00412	0.50231	0.49342	4e-05	0	0	0
55	0	0	1e-05	0.50301	0.49646	0.00047	4e-05	0	0	0	0.00168	0.00029	0.48806	0.50854	0.00117	0.00019	5e-05	2e-05	0	0.00201	0.00196	0.48994	0.49289	0.01067	0.00189	0.00047	0.00017	0	0	7e-05	0.5022	0.49329	0.00404	0.00036	4e-05	1e-05
56	1e-05	0	0.00141	0.50253	0.49599	5e-05	0	0	0	0.00089	6e-05	0.00259	0.48793	0.50835	0.00016	1e-05	0	0	0.00094	8e-05	0.01747	0.48847	0.49142	0.00148	0.00011	2e-05	1e-05	1e-05	0	0.00962	0.49937	0.49052	0.00046	2e-05	0	0
57	0.04896	0	0.00194	0.47756	0.4715	3e-05	0	0	0	0.06973	2e-05	0.0044	0.45341	0.47233	0.0001	1e-05	0	0	0.0705	3e-05	0.02918	0.44829	0.45101	0.00094	5e-05	1e-05	0	0.04994	0	0.01316	0.47247	0.46412	0.0003	1e-05	0	0
58	6e-05	0	0.0001	0.50319	0.49664	1e-05	0	0	0	0.00452	3e-05	0.00231	0.4863	0.50668	0.00014	1e-05	0	0	0.00466	4e-05	0.01523	0.48786	0.4908	0.00129	0.0001	2e-05	0	6e-05	0	0.0007	0.50407	0.49513	5e-05	0	0	0
59	0	0	0.00081	0.50258	0.49604	0.00052	4e-05	0	0	2e-05	0.00337	0.00392	0.48484	0.50518	0.00225	0.00032	8e-05	3e-05	2e-05	0.00425	0.02564	0.47156	0.47438	0.01996	0.00313	0.00077	0.00029	0	0	0.00581	0.49897	0.49012	0.00463	0.00041	4e-05	1e-05
60	0	0.00036	1e-05	0.50294	0.49639	0.00022	5e-05	2e-05	1e-05	2e-05	0.00686	0.0003	0.48577	0.50613	0.00064	0.00017	7e-05	4e-05	2e-05	0.00739	0.00191	0.48971	0.49269	0.00559	0.00164	0.00068	0.00036	0	0.00037	9e-05	0.503	0.49408	0.00181	0.00047	0.00014	5e-05
61	3e-05	0	0.00011	0.50319	0.49664	3e-05	0	0	0	0.0028	9e-05	0.00055	0.48796	0.50843	0.00015	2e-05	0	0	0.00302	0.00012	0.00377	0.49423	0.49721	0.00142	0.00018	4e-05	1e-05	4e-05	0	0.00075	0.50395	0.49501	0.00023	2e-05	0	0
62	4e-05	0.00011	0.0001	0.50296	0.49641	0.0003	5e-05	1e-05	0	0.00039	0.01134	0.00054	0.48301	0.50324	0.00107	0.00026	0.0001	5e-05	0.00041	0.01446	0.00367	0.48209	0.48498	0.01008	0.00269	0.00105	0.00056	5e-05	0.00015	0.00077	0.50224	0.49334	0.00276	0.00054	0.00013	4e-05
63	0.00042	0	0.00164	0.50223	0.49569	3e-05	0	0	0	0.00896	1e-05	0.01038	0.48018	0.50021	0.00024	1e-05	0	0	0.00897	1e-05	0.06634	0.45986	0.46261	0.00211	9e-05	1e-05	0	0.00043	0	0.01061	0.49876	0.48993	0.00025	1e-05	0	0
64	0	0.03044	9e-05	0.48566	0.47946	0.00242	0.00111	0.00054	0.00028	1e-05	0.18475	0.0003	0.39629	0.41267	0.00302	0.00147	0.00087	0.00061	1e-05	0.19682	0.00188	0.37341	0.37592	0.02511	0.01318	0.00803	0.00564	0	0.03288	0.00056	0.46885	0.46067	0.01964	0.00979	0.00494	0.00267
65	0	4e-05	0	0.50306	0.49652	0.00031	6e-05	1e-05	0	1e-05	0.00601	7e-05	0.48579	0.50614	0.00146	0.00036	0.00011	4e-05	1e-05	0.00669	0.00045	0.48607	0.48897	0.01293	0.00341	0.00104	0.00043	0	5e-05	3e-05	0.50279	0.49387	0.00259	0.00055	0.00011	3e-05
66	2e-05	0	2e-05	0.50325	0.4967	0	0	0	0	0.00139	0	0.00027	0.4889	0.50941	3e-05	0	0	0	0.00157	0	0.00181	0.49668	0.49969	0.00024	1e-05	0	0	2e-05	0	0.00015	0.50438	0.49543	2e-05	0	0	0
67	0	0.00542	0.00225	0.49332	0.4869	0.00972	0.00181	0.00044	0.00014	0	0.06662	0.00514	0.44785	0.46655	0.01036	0.00232	0.00078	0.00037	0	0.06723	0.02915	0.39609	0.39858	0.07994	0.01918	0.00664	0.0032	0	0.00572	0.01357	0.44784	0.43996	0.07334	0.01473	0.00367	0.00117
68	0	0.00021	0.00228	0.49912	0.49265	0.00513	0.00053	8e-05	2e-05	0	0.09067	0.00364	0.43914	0.45725	0.00677	0.00156	0.00061	0.00035	0	0.09037	0.02192	0.40461	0.40696	0.05445	0.01335	0.00531	0.00302	0	0.00021	0.01449	0.47406	0.46568	0.04033	0.00445	0.00065	0.00013
69	0	0	0.01642	0.49459	0.48808	0.00087	4e-05	0	0	0.00136	0.0001	0.02282	0.47745	0.49725	0.00096	5e-05	1e-05	0	0.00127	0.0001	0.13688	0.42559	0.4281	0.00754	0.00044	6e-05	2e-05	0	0	0.10241	0.44927	0.4413	0.00663	0.00035	4e-05	1e-05
70	0	0.9781	0	0.00763	0.00754	0.00121	0.00172	0.00189	0.00191	0	0.97854	1e-05	0.00733	0.00764	0.0012	0.00161	0.00179	0.00188	0	0.93429	4e-05	0.00646	0.00649	0.00909	0.0131	0.0149	0.01562	0	0.93297	0	0.00673	0.00661	0.00882	0.0136	0.01538	0.0159
71	0.00841	0	0.00026	0.49891	0.49242	1e-05	0	0	0	0.03455	0	0.00104	0.47222	0.49215	4e-05	0	0	0	0.03511	0	0.00755	0.47705	0.4799	0.00037	2e-05	0	0	0.00869	0	0.0019	0.49908	0.49023	8e-05	0	0	0
72	2e-05	0.00012	2e-05	0.50306	0.49651	0.0002	5e-05	1e-05	0	0.00014	0.00255	0.00011	0.48805	0.50852	0.00045	0.00012	4e-05	2e-05	0.00015	0.00332	0.00073	0.49339	0.49638	0.00421	0.0012	0.00043	0.0002	2e-05	0.00014	0.00016	0.5031	0.49418	0.00178	0.00046	0.00013	4e-05
73	0.00048	0	0.00015	0.50293	0.49639	4e-05	0	0	0	0.00105	0.00035	0.003	0.4872	0.5076	0.00071	8e-05	2e-05	0	0.00113	0.00042	0.01937	0.48449	0.48742	0.00624	0.00073	0.00015	5e-05	0.00053	0	0.00102	0.5035	0.49457	0.00035	3e-05	0	0
74	5e-05	0	0.0002	0.50313	0.49658	5e-05	0	0	0	0.00072	1e-05	0.00215	0.48816	0.50863	0.00031	1e-05	0	0	0.00079	2e-05	0.0141	0.48962	0.49256	0.00276	0.00014	1e-05	0	5e-05	0	0.00134	0.50356	0.49462	0.00041	1e-05	0	0
75	1e-05	0.0005	0.00142	0.50144	0.49491	0.00153	0.00015	3e-05	1e-05	0.00014	0.00181	0.00367	0.48596	0.50632	0.00185	0.00019	4e-05	1e-05	0.00015	0.00206	0.02319	0.47677	0.47965	0.01585	0.0018	0.00039	0.00014	1e-05	0.00057	0.00922	0.49238	0.48366	0.01254	0.00132	0.00024	7e-05
76	0.00078	0	1e-05	0.50288	0.49634	0	0	0	0	0.0119	0	0.00039	0.48369	0.50399	2e-05	0	0	0	0.0123	0	0.00263	0.49094	0.49389	0.00022	1e-05	0	0	0.00077	0	4e-05	0.50407	0.49512	0	0	0	0
77	0	0.00391	0.00012	0.49606	0.48965	0.00819	0.00158	0.00037	0.00011	0	0.10401	0.00212	0.43196	0.44988	0.00853	0.00219	0.00085	0.00046	0	0.10911	0.0122	0.38964	0.39207	0.06691	0.01857	0.00743	0.00408	0	0.00408	0.00073	0.4614	0.45331	0.06315	0.01315	0.0032	0.00097
78	0.00068	0	0.00013	0.50285	0.49631	3e-05	0	0	0	0.00187	1e-05	0.00129	0.48808	0.50853	0.00021	1e-05	0	0	0.00211	1e-05	0.00828	0.49234	0.49532	0.00182	0.0001	1e-05	0	0.00075	0	0.00087	0.50354	0.4946	0.00023	1e-05	0	0
79	0	0.00122	0.00065	0.49547	0.48906	0.00972	0.00288	0.00078	0.00022	0	0.09218	0.00121	0.43666	0.45467	0.00985	0.00343	0.00134	0.00064	0	0.09493	0.0069	0.38656	0.38896	0.07668	0.02872	0.0116	0.00565	0	0.00125	0.00397	0.44879	0.44092	0.07345	0.02328	0.00645	0.00189
80	0.00021	7e-05	0.0045	0.49952	0.49301	0.00237	0.00026	5e-05	1e-05	0.00064	0.00265	0.00771	0.48276	0.50295	0.00283	0.00035	8e-05	3e-05	0.00063	0.00305	0.04676	0.45958	0.46231	0.02351	0.00314	0.00074	0.00027	0.0002	8e-05	0.0283	0.47907	0.4706	0.01893	0.00228	0.00043	0.00011
81	0	0.00406	0.00012	0.49968	0.4932	0.00213	0.00056	0.00018	7e-05	0	0.10536	0.00208	0.43257	0.45079	0.00591	0.00193	0.00086	0.00049	0	0.11844	0.01228	0.39447	0.3968	0.04836	0.01713	0.00793	0.00459	0	0.00484	0.00082	0.48831	0.4797	0.01856	0.00535	0.00175	0.00066
82	0	5e-05	0.00658	0.49792	0.49145	0.00356	0.00038	5e-05	1e-05	1e-05	0.02942	0.0083	0.46761	0.48695	0.00581	0.00129	0.00042	0.00019	1e-05	0.03224	0.04893	0.42651	0.42906	0.04661	0.01115	0.00376	0.00173	0	6e-05	0.04143	0.46763	0.45939	0.02774	0.00325	0.00043	7e-05
83	3e-05	0	0.00332	0.50147	0.49494	0.00023	1e-05	0	0	0.00039	2e-05	0.00648	0.48614	0.50644	0.0005	3e-05	0	0	0.00042	2e-05	0.04231	0.47489	0.47772	0.00435	0.00026	3e-05	1e-05	3e-05	0	0.02204	0.49231	0.48359	0.00194	8e-05	0	0
84	0	0.00025	1e-05	0.50209	0.49557	0.00175	0.00026	5e-05	1e-05	0	0.02173	0.0003	0.47695	0.49702	0.00293	0.0007	0.00024	0.00012	0	0.02412	0.00189	0.46782	0.47068	0.02548	0.00653	0.00233	0.00114	0	0.00027	5e-05	0.49538	0.48663	0.01467	0.0024	0.00047	0.00012
85	0	0.0001	0.00319	0.49953	0.49303	0.00368	0.0004	6e-05	1e-05	3e-05	0.01714	0.00696	0.47471	0.49462	0.00525	0.00091	0.00026	0.00011	3e-05	0.01835	0.04155	0.44196	0.44451	0.04228	0.0079	0.00238	0.00104	0	0.00012	0.02025	0.47747	0.46899	0.02907	0.00345	0.00054	0.00011
86	1e-05	0.00076	0.001	0.49989	0.4934	0.0041	0.00069	0.00013	3e-05	3e-05	0.06867	0.0019	0.45135	0.47017	0.00549	0.0015	0.00059	0.00031	3e-05	0.06762	0.01176	0.42636	0.42881	0.04468	0.0129	0.00511	0.00272	1e-05	0.00075	0.00645	0.48076	0.47226	0.03251	0.00583	0.00115	0.00029
87	0.00055	0	6e-05	0.50296	0.49642	1e-05	0	0	0	0.00157	1e-05	0.00142	0.48816	0.50864	0.00018	1e-05	0	0	0.00175	1e-05	0.00938	0.49206	0.49505	0.00163	0.00011	1e-05	0	0.00061	0	0.00041	0.50392	0.49498	8e-05	0	0	0
88	0.35208	0	2e-05	0.32563	0.32227	0	0	0	0	0.39961	0	0.00095	0.29348	0.30595	1e-05	0	0	0	0.40822	0	0.00638	0.29183	0.29344	0.00012	0	0	0	0.35872	0	0.00016	0.32351	0.3176	0	0	0	0
89	0.00051	0	0.00846	0.49845	0.49192	0.00064	1e-05	0	0	0.00155	1e-05	0.01409	0.48166	0.50173	0.00093	3e-05	0	0	0.00153	1e-05	0.08625	0.45081	0.45353	0.0076	0.00024	2e-05	0	0.00051	0	0.05388	0.47444	0.46602	0.00505	9e-05	0	0
90	0.48764	0	0	0.25777	0.2546	0	0	0	0	0.44397	0	0.00076	0.2719	0.28335	1e-05	0	0	0	0.45277	0	0.00506	0.27028	0.27178	0.00011	0	0	0	0.49812	0	1e-05	0.25316	0.24871	0	0	0	0
91	0	0.16781	5e-05	0.38946	0.38475	0.03157	0.01628	0.00707	0.003	0	0.60906	0.00065	0.17603	0.18258	0.01589	0.00846	0.00457	0.00276	0	0.5245	0.00311	0.12859	0.12944	0.10339	0.05853	0.03248	0.01995	0	0.13228	0.00025	0.26098	0.25655	0.1869	0.10016	0.04386	0.01902
92	0.00073	0	0	0.50291	0.49636	0	0	0	0	0.03111	0	3e-05	0.47458	0.49428	0	0	0	0	0.0331	0	0.00017	0.48188	0.48482	2e-05	0	0	0	0.00075	0	2e-05	0.50408	0.49514	0	0	0	0
93	7e-05	0	0.02306	0.49113	0.48463	0.00105	5e-05	0	0	0.00182	0.00034	0.02836	0.47414	0.49375	0.00146	0.0001	2e-05	0	0.00168	0.00037	0.16592	0.40876	0.41113	0.01116	0.00081	0.00014	4e-05	7e-05	0	0.13984	0.42981	0.4222	0.00766	0.00037	4e-05	1e-05
94	7e-05	0	0.00452	0.50096	0.49441	4e-05	0	0	0	0.02279	0	0.00743	0.47495	0.49476	8e-05	0	0	0	0.02211	0	0.04844	0.46297	0.46577	0.00069	1e-05	0	0	7e-05	0	0.03027	0.48899	0.48032	0.00034	0	0	0
95	8e-05	2e-05	0.02466	0.48993	0.48345	0.00174	0.00011	1e-05	0	0.00101	0.00299	0.02844	0.47274	0.49226	0.00226	0.00022	5e-05	2e-05	0.00089	0.00311	0.16367	0.40526	0.40768	0.01693	0.00183	0.00044	0.00018	7e-05	2e-05	0.14741	0.42328	0.41581	0.01242	0.00087	0.0001	2e-05
96	3e-05	0	0.04375	0.4808	0.47437	0.00104	2e-05	0	0	0.00066	1e-05	0.04693	0.46612	0.48504	0.00121	3e-05	0	0	0.00056	1e-05	0.25928	0.36486	0.36692	0.00812	0.00023	2e-05	0	2e-05	0	0.2489	0.37552	0.36883	0.0066	0.00012	0	0
97	3e-05	0	0.00024	0.50307	0.49653	0.00011	1e-05	0	0	0.00087	0.00025	0.00072	0.48869	0.50918	0.00026	4e-05	1e-05	0	0.00094	0.00031	0.00491	0.49398	0.49698	0.0024	0.00036	9e-05	3e-05	3e-05	0	0.00166	0.50305	0.49413	0.00096	0.00013	3e-05	1e-05
98	0	1e-05	0	0.50326	0.49671	1e-05	0	0	0	1e-05	0.0006	1e-05	0.48924	0.50976	0.00028	7e-05	2e-05	1e-05	1e-05	0.00068	9e-05	0.49635	0.49936	0.00256	0.00069	0.0002	7e-05	0	1e-05	0	0.50439	0.49544	0.00012	3e-05	1e-05	0
99	0	0.0028	0.0002	0.5015	0.49496	0.00039	9e-05	4e-05	2e-05	4e-05	0.008	0.00081	0.48488	0.50522	0.00075	0.00018	7e-05	4e-05	4e-05	0.00979	0.00541	0.48596	0.48887	0.00694	0.00182	0.00076	0.00042	0	0.00324	0.00136	0.49976	0.49091	0.00333	0.00088	0.00034	0.00018
100	0	0.00019	0.00012	0.50259	0.49606	0.00091	0.0001	2e-05	0	5e-05	0.00554	0.00059	0.48572	0.50608	0.00164	0.00027	8e-05	3e-05	5e-05	0.0063	0.00385	0.48432	0.48726	0.01459	0.00256	0.00074	0.00033	0	0.00023	0.00079	0.49948	0.49062	0.00773	0.00094	0.00016	4e-05
Min	0	0	0	0.00763	0.00754	0	0	0	0	0	0	1e-05	0.00017	0.00016	0	0	0	0	0	0	4e-05	0.00646	0.00649	1e-05	0	0	0	0	0	0	0.00673	0.00661	0	0	0	0
Max	0.53532	0.9781	0.04912	0.50327	0.49672	0.03157	0.01628	0.00707	0.003	0.64837	0.97854	0.99963	0.48941	0.50994	0.01589	0.00846	0.00457	0.00276	0.64743	0.93429	0.28372	0.49668	0.49969	0.10339	0.05853	0.03248	0.01995	0.53546	0.93297	0.2721	0.50441	0.49547	0.1869	0.10016	0.04386	0.01902
Mean	0.0216001	0.0123796	0.0047761	0.482684	0.476416	0.0015787	0.0003668	0.0001344	6e-05	0.0300395	0.0307777	0.0937812	0.412777	0.430007	0.0018658	0.000445	0.0001911	0.0001144	0.028953	0.030463	0.0419274	0.437043	0.439674	0.0154923	0.0038157	0.0016469	0.0009847	0.0219925	0.0116329	0.0286237	0.465056	0.456813	0.0116778	0.0027312	0.0009888	0.0004828
sd	0.0876351	0.0990676	0.0103507	0.065612	0.0646851	0.00361805	0.00166826	0.000733889	0.000354553	0.0978797	0.119723	0.279236	0.148922	0.155168	0.00269126	0.00102981	0.000546884	0.000362024	0.0985076	0.112686	0.0623711	0.0779036	0.0783879	0.0198138	0.00771583	0.00417477	0.00283621	0.0890086	0.094106	0.0591235	0.0718368	0.0705661	0.0232686	0.0105044	0.00469168	0.00247801
	F3								F3										F3									F3
Individual #	P. tuberosa	P. mitu	F1	F2	F3	Backcross 1	Backcross 2	Backcross 3	Backcross 4	P. tuberosa	P. mitu	F1	F2	F3	Backcross 1	Backcross 2	Backcross 3	Backcross 4	P. tuberosa	P. mitu	F1	F2	F3	Backcross 1	Backcross 2	Backcross 3	Backcross 4	P. tuberosa	P. mitu	F1	F2	F3	Backcross 1	Backcross 2	Backcross 3	Backcross 4
1	0	0.75789	0.0002	0.00253	0.0025	0.22175	0.00867	0.00388	0.00258	7e-05	0.19259	0.00035	0.41151	0.38703	0.00483	0.00193	0.00103	0.00067	7e-05	0.2053	0.00236	0.36377	0.35939	0.03723	0.01656	0.0092	0.00613	1e-05	0.008	0.00127	0.47243	0.47793	0.02701	0.00895	0.00316	0.00124
2	0	0.80569	0.00128	0.00138	0.00143	0.17963	0.00589	0.00268	0.00202	1e-05	0.11371	0.00349	0.44637	0.41998	0.01206	0.0028	0.00104	0.00054	1e-05	0.11584	0.02198	0.37166	0.36703	0.08747	0.02256	0.00879	0.00467	0	0.00337	0.01516	0.43706	0.44208	0.08116	0.01604	0.00395	0.00117
3	0	0.18551	0.08314	0.02469	0.025	0.66965	0.00943	0.00177	0.00082	6e-05	0.00179	0.00559	0.51007	0.47968	0.00257	0.0002	4e-05	1e-05	5e-05	0.00207	0.04014	0.47019	0.46453	0.02067	0.00185	0.00038	0.00013	0	0	0.03381	0.47374	0.47924	0.01258	0.00057	5e-05	1e-05
4	1e-05	0.01652	0.617	0.01622	0.01636	0.32962	0.00364	0.00047	0.00016	0.01091	0.00239	0.00443	0.5054	0.47534	0.00135	0.00013	3e-05	1e-05	0.01044	0.0028	0.03258	0.47342	0.46778	0.01125	0.00126	0.00033	0.00014	0.00069	4e-05	0.03373	0.47626	0.48177	0.00702	0.00041	5e-05	1e-05
5	0	0.30213	0.37343	0.01531	0.01572	0.28609	0.00497	0.00145	0.00091	0.14912	2e-05	0.00109	0.43788	0.41177	0.00012	1e-05	0	0	0.14664	2e-05	0.00841	0.42443	0.41941	0.00102	6e-05	1e-05	0	0.04166	0	0.00309	0.47473	0.48024	0.00027	1e-05	0	0
6	0	0.48625	0.00101	0.01211	0.01244	0.47199	0.01117	0.00323	0.0018	0	0.00801	0.00022	0.50839	0.47817	0.00428	0.0007	0.00017	6e-05	0	0.01007	0.00161	0.47469	0.46896	0.03562	0.00666	0.00173	0.00066	0	8e-05	0.00052	0.48562	0.49129	0.01991	0.00224	0.00029	5e-05
7	0	0.37299	0.32685	0.01553	0.01579	0.26119	0.00502	0.00159	0.00105	0.04532	1e-05	0.00369	0.49	0.46075	0.00022	1e-05	0	0	0.04471	1e-05	0.02829	0.46525	0.4597	0.00192	9e-05	1e-05	0	0.02067	0	0.00692	0.48317	0.48882	0.0004	1e-05	0	0
8	0	0.14742	0.44441	0.00537	0.00545	0.38744	0.00742	0.00167	0.00082	9e-05	0.00025	0.04518	0.49007	0.4604	0.00382	0.00016	2e-05	0	7e-05	0.00022	0.27405	0.35254	0.34825	0.02359	0.00111	0.00014	3e-05	0	0	0.29545	0.34295	0.34682	0.01445	0.00032	2e-05	0
9	0	0.92076	0.00038	0.00053	0.00054	0.06926	0.0042	0.00233	0.002	1e-05	0.00721	0.00137	0.50723	0.47712	0.00584	0.00092	0.00023	8e-05	1e-05	0.00829	0.00963	0.46485	0.45927	0.04681	0.00824	0.00213	0.00077	0	0.00011	0.00481	0.47247	0.47794	0.03732	0.00588	0.00118	0.00029
10	0	0.69005	0.00242	0.0057	0.00576	0.27961	0.00991	0.004	0.00254	0	0.01611	0.00043	0.50492	0.47492	0.0028	0.00055	0.00019	9e-05	0	0.01861	0.00302	0.47643	0.47075	0.02333	0.00517	0.00181	0.00088	0	0.00055	0.00056	0.48789	0.49356	0.01416	0.0025	0.0006	0.00018
11	0	0.54035	0.06873	0.00515	0.00527	0.36638	0.00934	0.00298	0.0018	3e-05	7e-05	0.00115	0.51443	0.48384	0.00045	3e-05	0	0	2e-05	8e-05	0.00892	0.49629	0.49045	0.0039	0.00028	4e-05	1e-05	0	0	0.00254	0.49538	0.50115	0.00089	4e-05	0	0
12	0	0.77956	0.00846	0.0025	0.00262	0.19592	0.00614	0.00276	0.00204	6e-05	0.18466	0.00171	0.41428	0.38965	0.00599	0.00198	0.00102	0.00066	5e-05	0.18845	0.01145	0.3634	0.3589	0.04601	0.01687	0.00898	0.00588	1e-05	0.02231	0.00756	0.45346	0.4587	0.03921	0.01179	0.00473	0.00223
13	0.00037	0.00223	0.85172	0.04442	0.04437	0.05651	0.00032	4e-05	1e-05	0.90264	0	0.00014	0.05011	0.04711	0	0	0	0	0.89488	0	0.0013	0.05226	0.05154	2e-05	0	0	0	0.39845	0	0.00034	0.29885	0.30236	0	0	0	0
14	0	0.91285	0.00166	0.00064	0.00065	0.07602	0.004	0.00224	0.00195	5e-05	0.03168	0.00483	0.4913	0.46205	0.00787	0.0015	0.00049	0.00022	5e-05	0.03457	0.03291	0.42934	0.42412	0.05987	0.01281	0.00433	0.002	1e-05	0.00021	0.02702	0.45486	0.46009	0.04759	0.00795	0.0018	0.00047
15	0	0.27054	0.07855	0.03792	0.03863	0.56249	0.00889	0.00196	0.00103	0.00048	0.00056	0.00329	0.5123	0.48181	0.00145	0.0001	2e-05	1e-05	0.00045	0.00063	0.0237	0.48397	0.47824	0.01193	0.00088	0.00015	5e-05	2e-05	0	0.01212	0.487	0.49265	0.00786	0.00032	2e-05	0
16	0	0.8888	0.003	0.00112	0.00114	0.09686	0.00467	0.00241	0.002	4e-05	0.00035	0.00073	0.51432	0.48375	0.00072	8e-05	2e-05	0	4e-05	0.00043	0.00564	0.49629	0.49045	0.00616	0.00078	0.00016	5e-05	0	0	0.00141	0.49552	0.50129	0.00158	0.00017	3e-05	0
17	0	0.22666	0.01883	0.0051	0.00519	0.7192	0.01858	0.00446	0.00199	0	0.14844	0.00297	0.42804	0.40252	0.01305	0.00312	0.00121	0.00065	0	0.13848	0.01932	0.35618	0.35149	0.09473	0.0247	0.00978	0.00531	0	0.00494	0.01354	0.43172	0.4367	0.09075	0.01697	0.00412	0.00127
18	0	0.56951	0.1636	0.00271	0.00277	0.25196	0.00579	0.00214	0.00151	0.00018	0.01542	0.02285	0.49111	0.46171	0.00746	0.00092	0.00024	0.0001	0.00015	0.01446	0.14603	0.39136	0.38653	0.05167	0.00703	0.00194	0.00082	2e-05	0.00066	0.14352	0.40128	0.40588	0.04324	0.00438	0.0008	0.00021
19	0	0.30994	0.25658	0.01132	0.01153	0.40033	0.00719	0.00198	0.00113	0.00157	3e-05	0.00341	0.51239	0.48188	0.00067	4e-05	0	0	0.00162	4e-05	0.02578	0.48615	0.48036	0.00566	0.00034	4e-05	1e-05	0.00057	0	0.00134	0.49602	0.50179	0.00027	1e-05	0	0
20	0	0.21044	0.43179	0.00475	0.00487	0.34129	0.00496	0.00121	0.00069	6e-05	0.00153	0.02936	0.4956	0.46582	0.00705	0.00048	7e-05	2e-05	5e-05	0.00141	0.18494	0.38356	0.3788	0.04694	0.00356	0.00057	0.00016	0	0	0.15874	0.39783	0.40246	0.03903	0.0018	0.00013	1e-05
21	0	0.91193	7e-05	0.00028	0.00029	0.07868	0.00432	0.00239	0.00203	0	0.33327	0.00072	0.3286	0.30952	0.01695	0.00639	0.00294	0.00163	0	0.30879	0.00407	0.24784	0.24464	0.11298	0.04664	0.02235	0.0127	0	0.04263	0.00248	0.36902	0.37319	0.13679	0.05004	0.01849	0.00735
22	0	0.91128	0.00185	0.00051	0.00052	0.07752	0.0041	0.00227	0.00196	2e-05	0.00524	0.01033	0.50171	0.47181	0.00946	0.00113	0.00023	7e-05	2e-05	0.00543	0.06851	0.42485	0.4196	0.06976	0.00922	0.00198	0.00062	0	4e-05	0.05606	0.43647	0.4415	0.05851	0.00631	0.00093	0.00017
23	0	0.06629	0.12465	0.02257	0.02262	0.74941	0.01213	0.00174	0.00057	0.00013	0.04745	0.00794	0.48366	0.45491	0.00477	0.00072	0.00027	0.00016	0.00012	0.04758	0.05483	0.42822	0.42297	0.03636	0.00612	0.00237	0.00142	4e-05	0.00209	0.05356	0.45843	0.46374	0.02004	0.00164	0.00034	0.00013
24	0	0.01314	0.64136	0.01762	0.01789	0.30646	0.00295	0.00043	0.00015	0.005	2e-05	0.00759	0.50862	0.47824	0.00052	2e-05	0	0	0.00493	2e-05	0.05432	0.47098	0.46543	0.00413	0.00017	2e-05	0	0.00091	0	0.00642	0.49325	0.49903	0.00038	1e-05	0	0
25	0	0.37875	0.0233	0.00682	0.00709	0.56857	0.01078	0.00307	0.00163	1e-05	0.00063	0.001	0.51282	0.48237	0.00286	0.00027	4e-05	1e-05	1e-05	0.00071	0.00728	0.48583	0.47999	0.02324	0.00242	0.00041	0.00011	0	0	0.00178	0.49179	0.4975	0.00835	0.00053	4e-05	0
26	0.00592	0.00115	0.72346	0.07655	0.07848	0.11382	0.00056	5e-05	1e-05	0.96527	0	1e-05	0.0179	0.01682	0	0	0	0	0.96618	0	6e-05	0.01699	0.01677	0	0	0	0	0.979	0	0	0.01044	0.01056	0	0	0	0
27	0	0.05937	0.61585	0.01937	0.01958	0.28143	0.00359	0.00056	0.00025	0.00691	2e-05	0.00138	0.51092	0.48054	0.00021	1e-05	0	0	0.00709	3e-05	0.01084	0.49297	0.48714	0.00181	0.0001	1e-05	0	0.0002	0	0.00121	0.49633	0.50211	0.00015	0	0	0
28	0	0.56484	0.0055	0.0087	0.00885	0.39734	0.00978	0.0031	0.00188	0.0001	0.00586	0.00111	0.5099	0.4796	0.00279	0.00047	0.00012	5e-05	0.0001	0.00638	0.00809	0.48114	0.47539	0.02301	0.00426	0.00118	0.00046	1e-05	0.00018	0.0044	0.48569	0.49133	0.01559	0.00229	0.00042	0.0001
29	0	0.96831	0	7e-05	8e-05	0.02454	0.00292	0.0021	0.00198	0	0.55468	2e-05	0.22275	0.20913	0.00424	0.00389	0.00304	0.00225	0	0.52384	0.00011	0.18646	0.18415	0.03066	0.03115	0.02499	0.01864	0	0.11328	1e-05	0.40374	0.40858	0.02168	0.02328	0.01777	0.01167
30	0	0.37402	0.01023	0.00867	0.00894	0.58199	0.01157	0.00302	0.00156	0	0.11446	0.00135	0.44651	0.4202	0.01279	0.00303	0.0011	0.00056	0	0.11362	0.00866	0.37536	0.37049	0.09346	0.02442	0.00922	0.00478	0	0.00497	0.00411	0.4381	0.44315	0.08686	0.01723	0.00425	0.00133
31	0	0.2764	0.06754	0.04406	0.04498	0.55518	0.00883	0.00199	0.00103	0.00466	4e-05	0.00078	0.51233	0.48187	0.0003	2e-05	0	0	0.00467	5e-05	0.00588	0.49626	0.49042	0.00256	0.00015	2e-05	1e-05	0.00035	0	0.00137	0.49582	0.50158	0.00085	3e-05	0	0
32	0	0.85751	0.00157	0.0021	0.00219	0.12712	0.00505	0.00247	0.00199	0.00014	0.02465	0.00225	0.49892	0.46918	0.00379	0.00071	0.00025	0.00012	0.00012	0.0271	0.01573	0.46098	0.45534	0.03074	0.00647	0.00233	0.00118	1e-05	0.00149	0.00974	0.47728	0.48282	0.02329	0.004	0.00103	0.00034
33	0	0.3098	0.05456	0.01666	0.017	0.58965	0.00906	0.00213	0.00113	6e-05	0.00159	0.00311	0.51156	0.48111	0.00233	0.00018	3e-05	1e-05	7e-05	0.00196	0.02284	0.47977	0.474	0.01917	0.00173	0.00035	0.00012	0	2e-05	0.01402	0.48528	0.4909	0.00928	0.00045	4e-05	1e-05
34	0	0.62505	0.02468	0.01222	0.01248	0.31281	0.008	0.00288	0.00189	0.0019	0.00136	0.00141	0.51253	0.48206	0.00062	9e-05	3e-05	1e-05	0.00186	0.0016	0.01062	0.49263	0.48679	0.00529	0.00085	0.00025	0.00011	0.00012	3e-05	0.00079	0.49611	0.50187	0.00088	0.00015	4e-05	1e-05
35	0	0.56743	0.0004	0.00922	0.00945	0.39994	0.00905	0.00278	0.00173	4e-05	0.00357	0.00034	0.51168	0.4813	0.00263	0.00033	8e-05	3e-05	4e-05	0.00407	0.00247	0.48667	0.48085	0.02183	0.00306	0.00073	0.00028	1e-05	0.00033	0.00087	0.48762	0.49327	0.01559	0.00187	0.00035	9e-05
36	0	0.61507	0.00612	0.01016	0.01045	0.34548	0.00815	0.00277	0.0018	0.00023	0.00047	0.0002	0.51431	0.48376	0.00091	0.0001	2e-05	1e-05	0.00025	0.00054	0.00152	0.49739	0.4915	0.00761	0.00094	0.00019	6e-05	3e-05	0	0.00034	0.4954	0.50116	0.00274	0.00028	4e-05	1e-05
37	0	0.02858	0.82331	0.01666	0.0168	0.11259	0.00171	0.00024	0.00011	0.05752	0	0.00648	0.4824	0.45353	7e-05	0	0	0	0.05501	0	0.04825	0.45073	0.44543	0.00057	1e-05	0	0	0.00611	0	0.04193	0.4731	0.47859	0.00026	0	0	0
38	0	0.92049	0.00029	0.00053	0.00054	0.06968	0.00414	0.00233	0.002	0	0.05452	0.00059	0.48199	0.45347	0.00679	0.0017	0.00063	0.00031	0	0.06301	0.00399	0.42978	0.42473	0.05418	0.01532	0.00596	0.00304	0	0.00541	0.00104	0.46909	0.47461	0.03797	0.00861	0.00241	0.00085
39	0	0.39949	0.14836	0.01595	0.01614	0.40853	0.00798	0.00224	0.00132	0.00447	1e-05	0.0052	0.51017	0.47979	0.00034	1e-05	0	0	0.00432	1e-05	0.03833	0.48003	0.47435	0.00284	0.00011	1e-05	0	0.0005	0	0.02654	0.483	0.48862	0.00131	3e-05	0	0
40	0	0.26038	0.01633	0.1453	0.14672	0.41884	0.00909	0.00221	0.00113	0.00026	0.01956	0.00022	0.5039	0.47398	0.00149	0.00036	0.00015	8e-05	0.00026	0.02325	0.00161	0.48108	0.47526	0.01279	0.00346	0.00146	0.00083	2e-05	0.00023	3e-05	0.49652	0.50229	0.00068	0.00015	5e-05	2e-05
41	9e-05	0.00033	0.91824	0.01425	0.01454	0.05238	0.00016	1e-05	0	0.35637	0	0.00296	0.33001	0.31064	3e-05	0	0	0	0.35067	0	0.02286	0.31472	0.31152	0.00023	0	0	0	0.0371	0	0.02871	0.46436	0.46971	0.00012	0	0	0
42	0	0.5533	0.02068	0.0116	0.01186	0.38834	0.00943	0.00297	0.00181	5e-05	0.00018	0.00083	0.51375	0.48322	0.00181	0.00013	2e-05	0	5e-05	0.00025	0.00657	0.49052	0.48465	0.01641	0.00132	0.00019	4e-05	0	0	0.00081	0.49455	0.50034	0.004	0.00027	2e-05	0
43	0	0.12438	0.55995	0.0056	0.00569	0.29904	0.004	0.00087	0.00046	0.00017	0.00033	0.01669	0.50538	0.47511	0.00219	0.00012	2e-05	0	0.00015	0.00036	0.11449	0.4363	0.43105	0.01646	0.00099	0.00015	4e-05	0	0	0.10329	0.43982	0.44488	0.01153	0.00044	3e-05	0
44	0	0.52533	0.00104	0.00893	0.0091	0.44004	0.0104	0.00326	0.0019	1e-05	0.00309	0.00051	0.5116	0.48121	0.00313	0.00035	7e-05	3e-05	1e-05	0.00426	0.00373	0.48313	0.47733	0.02689	0.00355	0.0008	0.00029	0	2e-05	0.00134	0.48839	0.49408	0.01488	0.00114	0.00012	2e-05
45	0	0.17841	0.05424	0.12502	0.12596	0.5047	0.00901	0.00181	0.00084	0.00093	0.00046	0.00055	0.51401	0.48346	0.00052	5e-05	1e-05	0	0.00093	0.00056	0.00406	0.49762	0.49174	0.00442	0.00051	0.00012	4e-05	6e-05	1e-05	0.00057	0.49617	0.50194	0.00111	0.00012	2e-05	1e-05
46	0	0.23069	0.06703	0.03376	0.03482	0.62039	0.01015	0.00214	0.00103	8e-05	0.00011	0.00422	0.51228	0.48178	0.00145	6e-05	1e-05	0	8e-05	0.00013	0.02992	0.4817	0.47601	0.01155	0.00054	6e-05	2e-05	0	0	0.01238	0.48776	0.49344	0.00626	0.00015	1e-05	0
47	0	0.01141	0.72403	0.03006	0.03052	0.20217	0.00152	0.00021	7e-05	0.00726	1e-05	0.01024	0.50614	0.47592	0.00042	1e-05	0	0	0.00702	1e-05	0.07275	0.46114	0.45567	0.00331	0.0001	1e-05	0	0.0005	0	0.05973	0.46627	0.47164	0.00183	3e-05	0	0
48	0	0.46896	0.07841	0.01204	0.0122	0.41675	0.00795	0.00228	0.00142	0.00027	0.00041	0.00395	0.51162	0.48116	0.00241	0.00015	2e-05	1e-05	0.00026	0.00048	0.02852	0.47771	0.47198	0.01944	0.00135	0.00021	6e-05	2e-05	0	0.01608	0.4809	0.4865	0.01553	0.00087	9e-05	1e-05
49	0	0.96445	4e-05	0.0001	0.00011	0.02864	0.00278	0.00198	0.0019	0	0.14063	0.00012	0.43423	0.40849	0.00854	0.00458	0.00226	0.00114	0	0.13844	0.00083	0.36824	0.36374	0.06315	0.03718	0.01882	0.00961	0	0.00069	0.00015	0.47666	0.48216	0.02197	0.01191	0.0048	0.00166
50	0	0.02552	0.74116	0.02362	0.02394	0.18353	0.00185	0.00027	0.00011	0.01496	1e-05	0.0006	0.50724	0.47712	7e-05	0	0	0	0.01544	2e-05	0.00477	0.49245	0.48666	0.00061	4e-05	1e-05	0	0.00025	0	0.00014	0.49691	0.50269	1e-05	0	0	0
51	0	0.07883	0.39132	0.00855	0.00868	0.50089	0.00899	0.00193	0.00082	0.00267	0.00025	0.00319	0.51176	0.48129	0.00076	6e-05	1e-05	0	0.00263	0.0003	0.02436	0.48564	0.47987	0.00647	0.00059	0.00011	3e-05	0.00098	0	0.0039	0.49429	0.50005	0.00074	4e-05	0	0
52	0	0.2283	0.03843	0.03492	0.03559	0.64815	0.01122	0.00232	0.00106	0.00042	2e-05	3e-05	0.515	0.4844	0.00012	1e-05	0	0	0.00044	3e-05	0.00023	0.502	0.49609	0.00107	0.00012	2e-05	0	5e-05	0	0	0.49708	0.50286	1e-05	0	0	0
53	0	0.53835	0.04022	0.00714	0.00727	0.39419	0.00855	0.00264	0.00165	1e-05	0.00013	0.0059	0.51049	0.48006	0.00325	0.00015	2e-05	0	1e-05	0.00016	0.04166	0.46811	0.46245	0.02609	0.00134	0.00015	3e-05	0	0	0.02689	0.47318	0.47869	0.02049	0.00071	4e-05	0
54	0	0.45145	0.03718	0.05164	0.05293	0.39413	0.00867	0.00252	0.00149	0.00304	0.00012	0.00023	0.5135	0.48298	0.00011	1e-05	0	0	0.00321	0.00014	0.00178	0.49982	0.49393	0.00098	0.0001	2e-05	1e-05	0.00029	0	0.0004	0.49666	0.50244	0.00019	1e-05	0	0
55	0	0.32699	0.03034	0.01242	0.01272	0.60273	0.0107	0.00273	0.00138	0	0.0139	0.00239	0.50201	0.47217	0.0078	0.00127	0.00033	0.00012	0	0.01504	0.01633	0.44936	0.44374	0.06047	0.01101	0.00293	0.00112	0	1e-05	0.00957	0.47085	0.47632	0.03904	0.00377	0.00039	5e-05
56	0	0.0947	0.1933	0.05125	0.0523	0.60028	0.00667	0.00104	0.00045	0.00297	4e-05	0.00043	0.5134	0.48289	0.00025	1e-05	0	0	0.00298	4e-05	0.00328	0.4986	0.49274	0.00219	0.00014	2e-05	1e-05	9e-05	0	5e-05	0.49691	0.50269	0.00025	1e-05	0	0
57	0	0.81996	0.00017	0.00175	0.00181	0.16412	0.00693	0.00305	0.00221	1e-05	0.04255	0.00026	0.4896	0.46042	0.0051	0.00134	0.00049	0.00023	1e-05	0.04662	0.00177	0.44873	0.44325	0.04086	0.01202	0.00452	0.00222	0	0.00341	0.0005	0.47466	0.48015	0.03071	0.00771	0.00215	0.00072
58	0	0.55858	0.1242	0.00325	0.00331	0.29972	0.00694	0.0024	0.0016	4e-05	0.00054	0.02157	0.50038	0.47039	0.00661	0.00041	5e-05	1e-05	4e-05	0.00054	0.13978	0.40734	0.40231	0.04631	0.00316	0.00042	0.0001	0	0	0.12931	0.41583	0.42059	0.03294	0.00126	7e-05	1e-05
59	0	0.18398	0.08953	0.04605	0.04685	0.62289	0.00834	0.0016	0.00077	0.00272	6e-05	0.00054	0.51324	0.48275	0.00066	4e-05	0	0	0.00267	7e-05	0.00407	0.49652	0.49066	0.0056	0.00035	4e-05	1e-05	3e-05	0	0.00023	0.49541	0.50118	0.00303	0.00011	1e-05	0
60	0	0.40049	0.22837	0.00532	0.00543	0.35078	0.00648	0.00192	0.0012	0.00031	0.00051	0.00931	0.50832	0.47799	0.00331	0.00021	3e-05	1e-05	0.00029	0.00054	0.06583	0.4556	0.45009	0.02552	0.00181	0.00026	7e-05	4e-05	0	0.0565	0.4602	0.46548	0.01701	0.00072	5e-05	1e-05
61	0	0.31242	0.25616	0.01224	0.01249	0.39731	0.00653	0.00179	0.00105	0.00065	0.00075	0.00391	0.51167	0.4812	0.00167	0.00012	2e-05	1e-05	0.00061	0.00104	0.02997	0.47891	0.47316	0.01475	0.00124	0.00024	8e-05	7e-05	0	0.00437	0.49301	0.49876	0.00352	0.00023	3e-05	0
62	0	0.85687	0.00047	0.00169	0.00172	0.12795	0.00618	0.00291	0.0022	0	0.00095	7e-05	0.51393	0.4834	0.00135	0.00024	5e-05	2e-05	0	0.00114	0.00051	0.49486	0.48901	0.01153	0.00226	0.00052	0.00016	0	1e-05	0.00012	0.4935	0.49924	0.00589	0.00103	0.00018	3e-05
63	0	0.35619	0.0204	0.02911	0.03002	0.54898	0.01076	0.00299	0.00156	1e-05	0.00552	0.00014	0.51157	0.48116	0.00121	0.00027	9e-05	4e-05	1e-05	0.00615	0.00101	0.49248	0.4866	0.01002	0.00248	0.00086	0.00039	0	0	2e-05	0.49677	0.50255	0.00052	0.0001	2e-05	1e-05
64	0	0.25344	0.05112	0.03599	0.03699	0.6091	0.00994	0.00229	0.00112	0.00023	0.00027	0.00015	0.51484	0.48424	0.00022	3e-05	1e-05	0	0.00024	0.00031	0.00118	0.50097	0.49507	0.00187	0.00026	7e-05	2e-05	0	0	2e-05	0.49707	0.50285	6e-05	1e-05	0	0
65	0	0.05247	0.01691	0.1499	0.15171	0.61654	0.01068	0.00134	0.00044	0.00138	1e-05	1e-05	0.51456	0.48398	5e-05	0	0	0	0.00139	1e-05	8e-05	0.50197	0.49606	0.00044	4e-05	1e-05	0	0.00016	0	0	0.49703	0.50281	1e-05	0	0	0
66	0.00066	0.00214	0.78129	0.04835	0.04902	0.11772	0.00073	7e-05	2e-05	0.51989	0	0.00015	0.2474	0.23256	0	0	0	0	0.52943	0	0.00118	0.23617	0.23318	4e-05	0	0	0	0.47022	0	2e-05	0.26328	0.26649	0	0	0	0
67	0	0.25074	0.41945	0.00874	0.00895	0.30483	0.00511	0.00137	0.00081	0.00893	0.00046	0.00681	0.50664	0.47641	0.00069	4e-05	1e-05	0	0.00836	0.00052	0.04972	0.47041	0.46483	0.00567	0.00039	8e-05	3e-05	0.00088	1e-05	0.04043	0.47502	0.48055	0.00297	0.00012	1e-05	0
68	0	0.83694	0.00036	0.00088	0.00091	0.14956	0.00629	0.0029	0.00216	0	0.0962	0.00022	0.45499	0.42811	0.01434	0.00405	0.00144	0.00066	0	0.09256	0.0014	0.37862	0.3738	0.10421	0.03217	0.01177	0.00545	0	0.01375	7e-05	0.42233	0.42719	0.09878	0.0273	0.0079	0.00268
69	0	0.49742	0.00708	0.0053	0.00541	0.46947	0.01035	0.00316	0.00181	0	0.01082	0.00234	0.50219	0.47239	0.01052	0.00135	0.00029	0.0001	0	0.01221	0.01556	0.44111	0.43565	0.08032	0.01161	0.00262	0.00092	0	6e-05	0.00116	0.4617	0.46704	0.06354	0.00579	0.00063	9e-05
70	0	0.05371	0.11658	0.02933	0.02959	0.75646	0.01188	0.00181	0.00064	0.00027	0.00075	0.00479	0.51102	0.48059	0.00238	0.00017	3e-05	1e-05	0.00025	0.00083	0.03393	0.47479	0.46911	0.01922	0.00152	0.00027	8e-05	2e-05	0	0.01588	0.48281	0.48841	0.01226	0.00057	4e-05	0
71	0	0.40776	0.02416	0.01022	0.01038	0.53426	0.00941	0.00243	0.00138	2e-05	0.00034	0.0023	0.5119	0.48147	0.00374	0.0002	2e-05	1e-05	2e-05	0.00044	0.01579	0.47827	0.47255	0.03069	0.00191	0.00025	6e-05	0	0	0.00093	0.48538	0.49104	0.02173	0.00085	6e-05	1e-05
72	0	0.47816	0.20454	0.00621	0.00635	0.29501	0.00632	0.00205	0.00136	0.00052	1e-05	0.00742	0.51093	0.48044	0.00066	2e-05	0	0	0.0005	2e-05	0.05631	0.4715	0.46585	0.00562	0.00018	2e-05	0	1e-05	0	0.01405	0.48954	0.49532	0.00106	2e-05	0	0
73	5e-05	0.0077	0.7878	0.04756	0.04809	0.10789	0.00077	9e-05	4e-05	0.46862	0	0.00074	0.27348	0.25712	3e-05	0	0	0	0.46107	0	0.00585	0.268	0.26481	0.00026	1e-05	0	0	0.15328	0	0.00551	0.41806	0.42297	0.00018	0	0	0
74	1e-05	0.05474	0.53272	0.05052	0.05126	0.3064	0.00353	0.00057	0.00025	0.02177	1e-05	0.00362	0.50206	0.47222	0.00032	1e-05	0	0	0.02102	1e-05	0.02719	0.47732	0.4717	0.00267	9e-05	1e-05	0	0.00057	0	0.01631	0.48814	0.49381	0.00115	2e-05	0	0
75	0	0.15958	0.25805	0.02444	0.02477	0.5218	0.00875	0.00179	0.00082	0.00607	0.0005	0.0002	0.51166	0.48125	0.00026	4e-05	1e-05	1e-05	0.00659	0.00062	0.00162	0.49704	0.49118	0.00231	0.00045	0.00014	5e-05	0.00406	0	3e-05	0.49507	0.50082	3e-05	0	0	0
76	1e-05	0.13964	0.13999	0.07313	0.07387	0.5645	0.00705	0.00123	0.00058	0.02411	0	0.00028	0.50276	0.4728	6e-05	0	0	0	0.02503	0	0.00225	0.48899	0.48323	0.00049	1e-05	0	0	0.00142	0	0.00032	0.49621	0.50198	6e-05	0	0	0
77	0	0.46999	0.19271	0.00734	0.00756	0.31264	0.00632	0.00208	0.00135	0.01041	0.00013	0.0262	0.49575	0.46597	0.00147	5e-05	1e-05	0	0.00864	0.00015	0.17211	0.40646	0.40159	0.01053	0.00045	6e-05	2e-05	0.00141	0	0.18735	0.39997	0.40453	0.0066	0.00013	1e-05	0
78	0	0.09994	0.65984	0.01464	0.01483	0.20689	0.0029	0.00061	0.00034	0.01368	0.00021	0.00508	0.50534	0.47522	0.00043	3e-05	0	0	0.01319	0.00025	0.03776	0.47524	0.46963	0.00363	0.00024	5e-05	2e-05	0.0003	1e-05	0.02989	0.48099	0.48659	0.00211	0.0001	1e-05	0
79	0	0.622	0.0364	0.00477	0.00486	0.31934	0.00801	0.00279	0.00183	1e-05	0.00129	0.00177	0.51221	0.48176	0.00264	0.00025	5e-05	1e-05	1e-05	0.00151	0.01279	0.48332	0.47757	0.0219	0.00232	0.00045	0.00014	0	2e-05	0.00085	0.4881	0.49378	0.01579	0.00127	0.00015	3e-05
80	0	0.54472	0.13277	0.00482	0.00492	0.30113	0.00743	0.00255	0.00165	0.00122	4e-05	0.00309	0.51291	0.48237	0.00035	2e-05	0	0	0.00125	5e-05	0.02298	0.48916	0.48339	0.00296	0.00018	3e-05	1e-05	0.00035	0	0.00114	0.49632	0.50208	0.00011	0	0	0
81	0	0.26713	0.092	0.04373	0.04429	0.5415	0.00848	0.00187	0.00099	0.05081	1e-05	0.00017	0.48893	0.45999	9e-05	1e-05	0	0	0.05071	2e-05	0.0013	0.47632	0.47084	0.00075	5e-05	1e-05	0	0.00196	0	0.00017	0.49596	0.50173	0.00017	1e-05	0	0
82	0	0.0465	0.74686	0.00852	0.00865	0.18687	0.00203	0.00038	0.00019	0.01216	0	0.00342	0.50727	0.47704	0.00011	0	0	0	0.01237	0	0.0278	0.48227	0.47657	0.00096	2e-05	0	0	0.00042	0	0.00052	0.49664	0.50241	1e-05	0	0	0
83	1e-05	0.287	0.26233	0.03149	0.03199	0.37796	0.00658	0.00167	0.00096	0.06958	0	0.00043	0.47916	0.45079	4e-05	0	0	0	0.07201	0	0.00348	0.46476	0.45934	0.00038	2e-05	0	0	0.00605	0	0.0007	0.49371	0.49948	5e-05	0	0	0
84	0	0.65975	0.13693	0.00366	0.0038	0.18706	0.00506	0.00213	0.00161	0.00186	0.00184	0.01298	0.50536	0.47515	0.00254	0.00021	4e-05	2e-05	0.00179	0.00192	0.09001	0.44501	0.43969	0.01929	0.00178	0.00038	0.00014	0.00017	2e-05	0.11229	0.43203	0.43709	0.01728	0.00099	0.00011	2e-05
85	0	0.16167	0.58029	0.00987	0.01005	0.23325	0.00349	0.00086	0.00051	0.01315	4e-05	0.0033	0.50667	0.4765	0.00032	2e-05	0	0	0.01339	5e-05	0.02478	0.48232	0.47663	0.00263	0.00016	3e-05	1e-05	0.00265	0	0.00979	0.49048	0.49617	0.00086	4e-05	0	0
86	0	0.56739	0.12389	0.01743	0.01774	0.26307	0.00659	0.00231	0.00157	0.06669	0	9e-05	0.48102	0.45218	1e-05	0	0	0	0.06657	0	0.00077	0.46908	0.46343	0.00014	1e-05	0	0	0.00623	0	8e-05	0.49398	0.49969	1e-05	0	0	0
87	0	0.00667	0.65463	0.01657	0.01669	0.30164	0.00325	0.00041	0.00013	0.03594	8e-05	0.00249	0.49534	0.46592	0.00021	1e-05	0	0	0.03596	0.00011	0.01916	0.47418	0.46859	0.00186	0.00011	2e-05	1e-05	0.00346	0	0.00598	0.49226	0.49799	0.0003	1e-05	0	0
88	0	0.7749	0.0048	0.0032	0.00329	0.20195	0.00695	0.00286	0.00206	0.00014	1e-05	0.00034	0.51496	0.48435	0.0002	1e-05	0	0	0.00013	1e-05	0.00257	0.50064	0.49475	0.00178	0.0001	1e-05	0	0	0	0.00022	0.49681	0.50259	0.00037	1e-05	0	0
89	0	0.78937	0.00215	0.00274	0.0028	0.19142	0.00665	0.00281	0.00205	7e-05	0.0011	0.00044	0.51295	0.48249	0.0026	0.00028	5e-05	2e-05	7e-05	0.00125	0.00311	0.48828	0.48246	0.02156	0.00262	0.00051	0.00015	0	1e-05	6e-05	0.48942	0.49511	0.0141	0.00116	0.00012	2e-05
90	0	0.53011	0.02645	0.02346	0.02396	0.38292	0.00867	0.00275	0.00168	0.00449	1e-05	2e-05	0.51294	0.48245	8e-05	1e-05	0	0	0.00471	1e-05	0.00019	0.5001	0.4942	0.00071	7e-05	1e-05	0	0.0019	0	1e-05	0.49613	0.5019	5e-05	0	0	0
91	1e-05	0.12839	0.15686	0.07862	0.08031	0.54785	0.00633	0.00111	0.00053	0.04768	9e-05	0.00022	0.49049	0.4614	0.00011	1e-05	0	0	0.04763	0.00011	0.00165	0.47758	0.47201	0.00092	8e-05	2e-05	1e-05	0.00349	0	0.00025	0.49515	0.50092	0.00018	1e-05	0	0
92	0	0.54477	0.05098	0.0118	0.01201	0.3688	0.00764	0.00242	0.00157	0.00203	0.00049	0.01352	0.50602	0.47577	0.002	0.00013	2e-05	1e-05	0.00181	0.00054	0.09292	0.44666	0.44128	0.01539	0.00114	0.0002	6e-05	0.00017	2e-05	0.04222	0.46814	0.47354	0.01471	0.00104	0.00013	2e-05
93	0	0.20243	0.03997	0.01505	0.01524	0.70556	0.01644	0.00368	0.00162	0.00047	0.00619	0.00075	0.51081	0.48044	0.00104	0.00019	7e-05	3e-05	0.0005	0.00732	0.00578	0.49018	0.48438	0.00896	0.00187	0.00067	0.00034	2e-05	1e-05	0.0008	0.49604	0.50182	0.00111	0.00016	3e-05	1e-05
94	0	0.85818	5e-05	0.00102	0.00105	0.12852	0.00614	0.00287	0.00217	0	0.0038	4e-05	0.51057	0.48026	0.00434	0.00076	0.00017	5e-05	0	0.00486	0.00027	0.47749	0.47174	0.03612	0.0073	0.00168	0.00053	0	6e-05	1e-05	0.48339	0.48902	0.02374	0.00328	0.00043	7e-05
95	0	0.07649	0.08358	0.05656	0.05707	0.71006	0.01303	0.00232	0.00089	0.0173	0.00022	0.00013	0.50613	0.47605	0.00015	2e-05	0	0	0.01696	0.00029	0.00103	0.49297	0.48721	0.00129	0.00018	5e-05	2e-05	0.00197	0	3e-05	0.4961	0.50187	4e-05	0	0	0
96	0	0.68794	0.024	0.00373	0.00385	0.26899	0.00704	0.00262	0.00184	0.00055	0.00055	0.00927	0.50841	0.47807	0.00292	0.00019	3e-05	1e-05	0.00055	0.00061	0.06459	0.45761	0.45214	0.02256	0.00161	0.00026	7e-05	8e-05	1e-05	0.07461	0.44689	0.45208	0.02476	0.0014	0.00016	3e-05
97	0	0.66235	0.09811	0.0079	0.00804	0.21374	0.00587	0.00231	0.00168	0.0258	0	5e-05	0.50198	0.47215	2e-05	0	0	0	0.02617	0	0.00043	0.48951	0.48373	0.00015	1e-05	0	0	0.00683	0	1e-05	0.49371	0.49945	0	0	0	0
98	0	0.86579	0.00018	0.00152	0.00148	0.11669	0.00876	0.00326	0.00232	0.00036	0.01622	2e-05	0.50618	0.47611	0.00068	0.00025	0.00012	7e-05	0.00036	0.01867	0.00018	0.48819	0.48242	0.00587	0.00241	0.00119	0.00071	4e-05	0.00114	3e-05	0.49386	0.4996	0.00369	0.00113	0.00037	0.00014
99	0	0.93987	0.00021	0.00025	0.00026	0.05175	0.00353	0.00218	0.00196	0	0.41523	0.00156	0.29049	0.27343	0.01146	0.00417	0.0022	0.00145	0	0.37536	0.00995	0.23766	0.2345	0.08152	0.03222	0.01734	0.01145	0	0.02699	0.01002	0.40588	0.41053	0.10559	0.02842	0.0091	0.00345
100	0	0.78701	0.00307	0.002	0.00205	0.19395	0.00695	0.00289	0.00209	2e-05	0.00085	0.00147	0.51147	0.48109	0.00447	0.00052	8e-05	2e-05	2e-05	0.00097	0.01094	0.47613	0.47038	0.03597	0.00462	0.00078	0.00019	0	0	0.00719	0.4794	0.48496	0.02579	0.00241	0.00022	2e-05
Min	0	0	0	0.01076	0.01066	0	0	0	0	0	0	1e-05	0.0179	0.01682	0	0	0	0	0	0	6e-05	0.01699	0.01677	0	0	0	0	0	0	0	0.01044	0.01056	0	0	0	0
Max	0.97859	0.11167	0.04927	0.50266	0.49732	0.01979	0.00677	0.00247	0.00133	0.96527	0.55468	0.04518	0.515	0.4844	0.01695	0.00639	0.00304	0.00225	0.96618	0.52384	0.27405	0.502	0.49609	0.11298	0.04664	0.02499	0.01864	0.979	0.11328	0.29545	0.49708	0.50286	0.13679	0.05004	0.01849	0.01167
Mean	0.0219448	0.0025658	0.0030045	0.487536	0.482325	0.0020979	0.0003671	0.0001122	4.44e-05	0.039766	0.0266057	0.0039283	0.477178	0.448782	0.0028078	0.0005773	0.000229	0.0001252	0.0396057	0.0260768	0.0268776	0.441798	0.436509	0.0213476	0.0047782	0.0019382	0.0010688	0.0215702	0.0025723	0.0202416	0.464839	0.470237	0.0161673	0.0030414	0.0009464	0.0003834
sd	0.116251	0.0125333	0.00707979	0.0582478	0.0576831	0.00351529	0.000936308	0.00036045	0.000173393	0.15081	0.0828206	0.00691499	0.0854604	0.0803717	0.00364726	0.00114463	0.000569372	0.000351345	0.150383	0.0782471	0.0440457	0.0868308	0.0858413	0.0262983	0.00897289	0.00460352	0.00288082	0.115428	0.0125441	0.0448965	0.0616938	0.0624131	0.0258536	0.00731018	0.00291105	0.00145803
	Backcross 1									Backcross 1									Backcross 1									Backcross 1
Individual #	P. tuberosa	P. mitu	F1	F2	F3	Backcross 1	Backcross 2	Backcross 3	Backcross 4	P. tuberosa	P. mitu	F1	F2	F3	Backcross 1	Backcross 2	Backcross 3	Backcross 4	P. tuberosa	P. mitu	F1	F2	F3	Backcross 1	Backcross 2	Backcross 3	Backcross 4	P. tuberosa	P. mitu	F1	F2	F3	Backcross 1	Backcross 2	Backcross 3	Backcross 4
1	0	0.27752	0	8e-05	8e-05	0.70819	0.00754	0.00415	0.00242	0	0.7577	0	4e-05	4e-05	0.23313	0.00415	0.0028	0.00215	0	0.71968	1e-05	0.00028	0.00028	0.20338	0.03495	0.02334	0.01808	0	0.2254	1e-05	0.00062	0.00062	0.65412	0.06415	0.03495	0.02013
2	0	0.01636	0.00129	0.00034	0.00035	0.97747	0.00304	0.00083	0.00032	0	0.3976	0.00056	0.00021	0.00021	0.59389	0.00429	0.00197	0.00127	0	0.38819	0.00247	0.00173	0.00173	0.54061	0.03745	0.01683	0.01099	0	0.01585	0.00348	0.00272	0.00272	0.9387	0.02657	0.0072	0.00276
3	0	0.10262	0.00016	0.00027	0.00027	0.89038	0.00414	0.00146	0.0007	0	0.4119	0.00018	0.0002	0.00019	0.57895	0.00491	0.00226	0.00142	0	0.4064	0.00079	0.00155	0.00155	0.51589	0.04232	0.01924	0.01225	0	0.10016	0.00042	0.00204	0.00204	0.84084	0.03583	0.01261	0.00607
4	0	0.01202	0.00621	0.00045	0.00045	0.97752	0.0025	0.00063	0.00023	0	0.33412	0.0021	0.00031	0.0003	0.65636	0.004	0.00172	0.00109	0	0.32733	0.00926	0.00254	0.00254	0.59909	0.03509	0.01475	0.0094	0	0.01166	0.01664	0.0035	0.0035	0.9355	0.02174	0.00543	0.00202
5	0	0.47558	1e-05	0.0001	0.0001	0.51703	0.00377	0.002	0.0014	0	0.69915	1e-05	7e-05	7e-05	0.29281	0.00378	0.00232	0.00179	0	0.67138	6e-05	0.00055	0.00055	0.26052	0.03232	0.01947	0.01514	0	0.451	4e-05	0.0008	0.0008	0.48663	0.03215	0.01682	0.01175
6	0	0	0.11705	0.01486	0.01492	0.85287	0.00029	1e-05	0	0.00016	0.00339	0.051	0.00991	0.00983	0.92446	0.00108	0.00013	3e-05	0.00014	0.00292	0.19425	0.06396	0.06383	0.6661	0.00761	0.00093	0.00026	0	0	0.25061	0.08435	0.08447	0.57866	0.00181	8e-05	1e-05
7	0	0	0.35514	0.0037	0.00374	0.63736	6e-05	0	0	9e-05	0.00054	0.157	0.00402	0.00397	0.83395	0.0004	3e-05	1e-05	5e-05	0.00033	0.53921	0.01815	0.01811	0.42202	0.00195	0.00015	3e-05	0	0	0.71469	0.01228	0.01229	0.26054	0.00021	0	0
8	0	0.00013	0.17169	0.00203	0.00204	0.82375	0.00032	2e-05	0	3e-05	0.00618	0.07666	0.00229	0.00226	0.91132	0.00106	0.00015	5e-05	2e-05	0.00486	0.30683	0.01465	0.01461	0.65047	0.0072	0.00102	0.00033	0	8e-05	0.40323	0.01147	0.01148	0.57153	0.00203	0.00015	3e-05
9	0	0.38902	0.00019	0.00027	0.00027	0.60433	0.00322	0.00159	0.00111	0	0.60997	0.00013	0.00018	0.00018	0.38233	0.00362	0.00205	0.00155	0	0.5927	0.00057	0.00145	0.00144	0.342	0.03121	0.01735	0.01329	0	0.3743	0.0005	0.00207	0.00207	0.5705	0.02762	0.01351	0.00944
10	1e-05	5e-05	0.07735	0.00316	0.00318	0.91574	0.00048	3e-05	0	9e-05	0.02132	0.02867	0.0025	0.00247	0.94262	0.00186	0.00035	0.00013	9e-05	0.02039	0.12382	0.01892	0.01889	0.79864	0.01527	0.00288	0.00111	1e-05	4e-05	0.19179	0.02147	0.02149	0.76125	0.00367	0.00025	3e-05
11	0	0.02984	0.00038	0.00017	0.00017	0.96372	0.0041	0.00118	0.00044	0	0.39981	0.00074	0.00014	0.00014	0.59062	0.00489	0.00225	0.00141	0	0.38954	0.00327	0.00113	0.00112	0.53144	0.04233	0.01913	0.01204	0	0.02798	0.00101	0.00131	0.00131	0.91868	0.03575	0.01022	0.00374
12	0	0.08179	0.0003	0.00023	0.00023	0.91068	0.00439	0.00161	0.00077	0	0.63957	0.0001	0.0001	0.0001	0.35248	0.00379	0.00221	0.00167	0	0.6199	0.00045	0.00077	0.00077	0.31287	0.03241	0.01861	0.01422	0	0.07942	0.0008	0.00176	0.00176	0.85848	0.03761	0.01366	0.00651
13	0	0.00083	3e-05	0.00141	0.00142	0.99468	0.00139	0.00019	4e-05	0	0.07995	0.0003	0.00122	0.0012	0.91274	0.00333	0.00087	0.0004	0	0.08301	0.00142	0.01018	0.01016	0.85366	0.03017	0.0078	0.00359	0	0.0008	8e-05	0.01119	0.01119	0.96243	0.0123	0.00164	0.00036
14	0	0.00596	0.00036	0.00031	0.00031	0.98878	0.00327	0.00077	0.00023	0	0.28832	0.00023	0.00024	0.00024	0.70273	0.00505	0.00203	0.00115	0	0.28179	0.00105	0.00199	0.00198	0.64134	0.04435	0.01749	0.01	0	0.00499	0.00099	0.00245	0.00245	0.95179	0.02868	0.00667	0.00198
15	0.02646	0	0.09299	0.02888	0.02904	0.82243	0.0002	1e-05	0	0.02736	0.00208	0.04073	0.01745	0.01724	0.89419	0.00084	9e-05	2e-05	0.02226	0.00159	0.14582	0.10867	0.10845	0.60703	0.00546	0.00058	0.00015	0.01898	0	0.17543	0.15409	0.15426	0.4961	0.0011	4e-05	0
16	0	0.0022	2e-05	0.00085	0.00085	0.99395	0.00178	0.00028	7e-05	0	0.08411	0.00024	0.00081	0.0008	0.90896	0.00366	0.00098	0.00044	0	0.08964	0.00112	0.00675	0.00674	0.84934	0.03341	0.00893	0.00409	0	0.00222	5e-05	0.00675	0.00676	0.96526	0.01581	0.00251	0.00063
17	0	0.09085	0	0.00019	0.00019	0.90056	0.00532	0.00196	0.00091	0	0.58201	1e-05	0.0001	0.0001	0.40863	0.00482	0.00257	0.00177	0	0.55639	4e-05	0.00076	0.00076	0.3641	0.04133	0.02165	0.01496	0	0.08449	1e-05	0.00147	0.00147	0.8426	0.04561	0.01666	0.00767
18	0	0.0543	1e-05	0.00027	0.00027	0.93862	0.00459	0.00138	0.00055	0	0.38243	1e-05	0.00018	0.00018	0.60704	0.00602	0.00262	0.00152	0	0.36899	7e-05	0.00145	0.00145	0.54152	0.05156	0.02207	0.0129	0	0.04896	4e-05	0.00209	0.00209	0.89124	0.03942	0.0116	0.00457
19	0	0.01333	3e-05	0.00051	0.00052	0.9812	0.00337	0.00078	0.00025	0	0.3226	3e-05	0.00034	0.00034	0.66806	0.00525	0.00214	0.00124	0	0.31612	0.00015	0.00278	0.00278	0.60356	0.04568	0.01829	0.01065	0	0.01233	9e-05	0.00405	0.00405	0.94099	0.02955	0.00681	0.00215
20	0	0.05211	9e-05	0.00018	0.00018	0.94162	0.00389	0.00133	0.00061	0	0.40055	0.00016	0.00013	0.00013	0.59081	0.00467	0.00216	0.00137	0	0.39554	0.0007	0.00107	0.00107	0.53083	0.04047	0.01844	0.01187	0	0.05136	0.00023	0.00139	0.00139	0.89531	0.0337	0.01142	0.00522
21	0	0.91111	0	1e-05	1e-05	0.08324	0.00191	0.00187	0.00184	0	0.9466	0	1e-05	1e-05	0.04812	0.00171	0.00176	0.0018	0	0.91238	0	7e-05	7e-05	0.04278	0.01463	0.01483	0.01525	0	0.87556	0	0.0001	0.0001	0.07677	0.01615	0.01576	0.01555
22	0	2e-05	0.00016	0.00038	0.00038	0.9978	0.00117	9e-05	1e-05	0	0.02286	0.0007	0.0004	0.00039	0.97149	0.00329	0.00066	0.00022	0	0.02519	0.00334	0.0034	0.00339	0.92601	0.03056	0.00605	0.00206	0	2e-05	0.00045	0.00303	0.00303	0.98204	0.01053	0.00081	9e-05
23	0	0.00362	0.00637	0.00082	0.00082	0.98551	0.00228	0.00045	0.00013	0	0.25203	0.00242	0.00056	0.00055	0.7376	0.00426	0.00163	0.00094	0	0.25247	0.01075	0.00456	0.00455	0.66808	0.03722	0.01412	0.00824	0	0.00361	0.01707	0.00641	0.00641	0.9415	0.01993	0.00395	0.00112
24	0.0002	0	0.37063	0.01021	0.0103	0.60859	5e-05	0	0	0.00537	0.00066	0.17045	0.00939	0.00929	0.80444	0.00037	3e-05	1e-05	0.00296	0.00038	0.55321	0.03852	0.0385	0.36464	0.00162	0.00013	3e-05	9e-05	0	0.71535	0.03153	0.03156	0.22129	0.00018	0	0
25	0	0.01047	0	0.00025	0.00025	0.98467	0.00336	0.00075	0.00023	0	0.14359	3e-05	0.00025	0.00025	0.84774	0.00555	0.00178	0.00082	0	0.14333	0.00013	0.00208	0.00208	0.78034	0.04928	0.01552	0.00724	0	0.01011	1e-05	0.00196	0.00196	0.94767	0.02966	0.00661	0.00202
26	0	0.55042	0	3e-05	3e-05	0.43634	0.00622	0.00415	0.00281	0	0.92568	0	0	0	0.06854	0.00201	0.00191	0.00186	0	0.89127	0	4e-05	4e-05	0.06005	0.01699	0.01593	0.01569	0	0.50644	1e-05	0.00019	0.00019	0.38627	0.05056	0.03355	0.02279
27	0	0.03507	0.0001	0.0008	0.00081	0.96018	0.00224	0.00057	0.00024	0	0.1338	0.0004	0.00082	0.00081	0.8586	0.00378	0.00119	0.0006	0	0.13755	0.00187	0.00682	0.0068	0.79691	0.03404	0.01057	0.00544	0	0.03464	0.00026	0.0063	0.0063	0.92568	0.01977	0.00496	0.00209
28	0	1e-05	5e-05	0.00039	0.0004	0.99812	0.00096	6e-05	1e-05	0	0.00893	0.00066	0.00044	0.00044	0.98653	0.00251	0.00038	0.0001	0	0.00989	0.00318	0.00385	0.00384	0.95102	0.02364	0.00357	0.00101	0	1e-05	0.00014	0.00316	0.00317	0.98417	0.0087	0.00059	6e-05
29	0	0.00194	0.00061	0.00045	0.00046	0.99378	0.00225	0.0004	0.00011	0	0.07005	0.00054	0.00045	0.00044	0.92205	0.00464	0.0013	0.00054	0	0.0734	0.00251	0.00377	0.00376	0.8584	0.04173	0.01158	0.00486	0	0.00199	0.00168	0.0036	0.0036	0.96468	0.01994	0.00358	0.00093
30	0	0.80412	0	1e-05	1e-05	0.18311	0.0051	0.00433	0.00334	0	0.93926	0	0	0	0.05361	0.00245	0.00243	0.00224	0	0.89344	0	2e-05	2e-05	0.04693	0.0207	0.02016	0.01872	0	0.73531	0	5e-05	5e-05	0.16109	0.0414	0.0351	0.02699
31	0	0.00318	0.0002	0.00013	0.00013	0.9914	0.00378	0.00092	0.00026	0	0.44982	0.00029	8e-05	8e-05	0.54105	0.00485	0.00233	0.00151	0	0.43962	0.00126	0.00065	0.00065	0.48326	0.0418	0.01984	0.01292	0	0.00317	0.00054	0.00102	0.00102	0.95072	0.03323	0.00801	0.00229
32	0	0.00195	0.00692	0.00184	0.00185	0.98614	0.0011	0.00015	4e-05	1e-05	0.02954	0.00577	0.0019	0.00188	0.95784	0.00236	0.00049	0.00019	2e-05	0.03	0.02663	0.0158	0.01577	0.88463	0.02112	0.00434	0.0017	0	0.0016	0.01876	0.01445	0.01446	0.93959	0.00952	0.00128	0.00032
33	0	0.10894	0	0.00018	0.00018	0.87911	0.0071	0.00302	0.00146	0	0.55097	0	0.0001	0.0001	0.43733	0.00614	0.00327	0.00208	0	0.52181	2e-05	0.00079	0.00079	0.38035	0.05178	0.02704	0.01741	0	0.10132	1e-05	0.00134	0.00134	0.79915	0.05953	0.02517	0.01214
34	0	0.82948	0	4e-05	4e-05	0.16424	0.00242	0.00199	0.0018	0	0.89945	0	2e-05	2e-05	0.09449	0.00223	0.00194	0.00183	0	0.86529	1e-05	0.00018	0.00018	0.08346	0.01902	0.01631	0.01554	0	0.79637	0	0.00027	0.00027	0.15083	0.02042	0.01666	0.01518
35	0	0.00029	0.00587	0.00095	0.00095	0.99098	0.00086	9e-05	2e-05	0	0.02399	0.01226	0.00098	0.00097	0.95907	0.00215	0.00042	0.00016	0	0.02392	0.05567	0.00815	0.00813	0.88002	0.01904	0.00367	0.00139	0	0.00024	0.0159	0.00757	0.00758	0.96029	0.00755	0.00073	0.00013
36	0	0	0.00117	0.00213	0.00214	0.99422	0.00032	1e-05	0	1e-05	0.00335	0.00771	0.002	0.00197	0.98357	0.00122	0.00014	4e-05	1e-05	0.00345	0.03569	0.01668	0.01665	0.91496	0.01097	0.00126	0.00033	0	0	0.00318	0.01678	0.01679	0.96029	0.00286	0.0001	1e-05
37	0	0.07394	0.00012	0.00049	0.00049	0.91906	0.00397	0.00133	0.00061	0	0.49502	9e-05	0.00026	0.00026	0.49628	0.00442	0.00218	0.00148	0	0.47619	0.0004	0.00215	0.00215	0.44958	0.03838	0.01853	0.01262	0	0.06859	0.00033	0.00386	0.00387	0.87265	0.03424	0.01131	0.00516
38	1e-05	0.00105	0.01686	0.00134	0.00135	0.97783	0.00131	0.0002	5e-05	0.00039	0.07429	0.00871	0.00227	0.00225	0.90815	0.00284	0.00075	0.00035	0.00045	0.07189	0.03907	0.01851	0.01844	0.81763	0.02457	0.00641	0.00302	1e-05	0.00085	0.04519	0.01042	0.01043	0.91992	0.01114	0.00165	0.00039
39	1e-05	3e-05	0.03158	0.00442	0.00445	0.95899	0.0005	3e-05	0	0.00047	0.00382	0.01807	0.0048	0.00474	0.96658	0.00131	0.00016	4e-05	0.00052	0.0037	0.07836	0.03725	0.03715	0.83045	0.01091	0.00133	0.00035	1e-05	2e-05	0.08033	0.03247	0.0325	0.85043	0.00399	0.00023	3e-05
40	0	0.01101	5e-05	0.00033	0.00033	0.98478	0.00271	0.0006	0.00019	0	0.27472	0.00014	0.00025	0.00025	0.71708	0.00469	0.00183	0.00105	0	0.27317	0.00063	0.00202	0.00202	0.65591	0.04125	0.01584	0.00916	0	0.01026	0.00013	0.00259	0.00259	0.95358	0.02393	0.00525	0.00166
41	0	0.59466	2e-05	0.00017	0.00017	0.39849	0.0031	0.0019	0.00149	0	0.75294	2e-05	0.0001	0.0001	0.23988	0.00312	0.00209	0.00174	0	0.72614	0.00011	0.00082	0.00082	0.21297	0.02673	0.01762	0.01479	0	0.57291	5e-05	0.00126	0.00126	0.3694	0.02636	0.01608	0.01267
42	0	0.04021	0.0002	0.00059	0.00059	0.95307	0.0037	0.00115	0.00049	0	0.27637	0.00094	0.0006	0.00059	0.71436	0.00438	0.00174	0.00102	0	0.27724	0.00419	0.00486	0.00486	0.64639	0.03842	0.01508	0.00897	0	0.03973	0.00051	0.00458	0.00458	0.90423	0.03215	0.00995	0.00426
43	0	0.00637	0.00403	0.0013	0.00131	0.98518	0.00148	0.00025	8e-05	0	0.09797	0.00257	0.00123	0.00121	0.89238	0.00327	0.00092	0.00044	0	0.09932	0.01176	0.0103	0.01026	0.82702	0.0292	0.00815	0.00399	0	0.00601	0.01095	0.01037	0.01038	0.94664	0.01286	0.00215	0.00065
44	0	0.00281	0.0009	0.00023	0.00023	0.99119	0.00357	0.00084	0.00024	0	0.40338	0.00039	0.00016	0.00016	0.58739	0.00489	0.00224	0.0014	0	0.38623	0.00173	0.0013	0.0013	0.53573	0.04272	0.01905	0.01193	0	0.00262	0.00243	0.00176	0.00176	0.95058	0.03145	0.00735	0.00205
45	0	0.06845	0.00077	0.00034	0.00035	0.9247	0.00363	0.0012	0.00055	0	0.37653	0.00041	0.00026	0.00026	0.61453	0.00464	0.00207	0.00129	0	0.36527	0.00189	0.00216	0.00215	0.55924	0.04048	0.01768	0.01112	0	0.05585	0.00215	0.00272	0.00273	0.89027	0.03153	0.01017	0.00458
46	0	0.37779	0	0.00013	0.00013	0.60487	0.00879	0.00521	0.00309	0	0.77049	0	7e-05	6e-05	0.21965	0.00446	0.00301	0.00227	0	0.73359	0	0.00049	0.00049	0.1856	0.03657	0.02449	0.01876	0	0.34196	0	0.00092	0.00092	0.5203	0.07009	0.04123	0.02458
47	0	0.00464	0.00042	0.00052	0.00052	0.99045	0.00273	0.00057	0.00016	0	0.27626	0.00026	0.0004	0.00039	0.71517	0.00466	0.00182	0.00104	0	0.27775	0.00117	0.00326	0.00325	0.64882	0.04085	0.01575	0.00916	0	0.0047	0.00114	0.00411	0.00412	0.9553	0.02413	0.00504	0.00146
48	0	0.00313	0.00314	0.00062	0.00062	0.99056	0.0016	0.00026	7e-05	0	0.18144	0.0017	0.00048	0.00047	0.81002	0.00386	0.00132	0.00072	0	0.18136	0.00775	0.00397	0.00396	0.75078	0.03433	0.01153	0.00631	0	0.00291	0.0086	0.00496	0.00496	0.96165	0.0141	0.00223	0.00058
49	0	0.01145	1e-05	0.00046	0.00047	0.98087	0.00494	0.00136	0.00044	0	0.41058	1e-05	0.00027	0.00027	0.57843	0.00606	0.00275	0.00163	0	0.39958	6e-05	0.00213	0.00213	0.50765	0.05151	0.02312	0.01381	0	0.01083	3e-05	0.00357	0.00357	0.92368	0.04286	0.01171	0.00376
50	0	2e-05	0.00142	0.00096	0.00096	0.99567	0.00089	7e-05	1e-05	0	0.0242	0.00148	0.00091	0.0009	0.96916	0.00265	0.00051	0.00018	0	0.027	0.007	0.00774	0.00772	0.91931	0.02471	0.00478	0.00174	0	2e-05	0.00396	0.00766	0.00766	0.97202	0.00798	0.00061	8e-05
51	0	0.83027	0	2e-05	2e-05	0.16359	0.00236	0.00195	0.00178	0	0.90453	0	2e-05	1e-05	0.08963	0.00212	0.00189	0.00181	0	0.87089	1e-05	0.00012	0.00012	0.07956	0.01811	0.01585	0.01533	0	0.79677	1e-05	0.00018	0.00018	0.15147	0.01997	0.01638	0.01504
52	0	0.001	0.01073	0.00154	0.00154	0.98381	0.00118	0.00016	4e-05	0	0.06274	0.00602	0.00138	0.00137	0.92455	0.00287	0.00073	0.00033	1e-05	0.06157	0.02783	0.01157	0.01154	0.85311	0.02524	0.00629	0.00284	0	0.00093	0.02912	0.01198	0.01199	0.93404	0.0102	0.00141	0.00033
53	0	0.00579	0	0.00026	0.00026	0.99015	0.00289	0.00052	0.00013	0	0.15862	2e-05	0.00023	0.00023	0.83265	0.00563	0.00178	0.00083	0	0.15981	0.0001	0.00191	0.0019	0.76364	0.04974	0.01555	0.00734	0	0.00534	1e-05	0.00207	0.00208	0.95967	0.02529	0.00442	0.00112
54	0	0.21114	0	0.00013	0.00013	0.77405	0.00831	0.00408	0.00215	0	0.79966	0	3e-05	3e-05	0.19142	0.00398	0.00273	0.00213	0	0.7584	0	0.00027	0.00027	0.16696	0.03354	0.0227	0.01787	0	0.19134	0	0.00095	0.00095	0.68804	0.06816	0.03313	0.01744
55	0	0.0017	0.00076	0.00049	0.0005	0.99432	0.00186	0.0003	7e-05	0	0.14769	0.00051	0.00045	0.00044	0.84491	0.00407	0.00128	0.00064	0	0.15437	0.00237	0.00371	0.0037	0.78187	0.03665	0.01144	0.00588	0	0.00172	0.00212	0.00395	0.00395	0.96846	0.01655	0.00261	0.00064
56	0	0.05427	2e-05	0.00041	0.00041	0.93958	0.00379	0.00108	0.00044	0	0.4407	2e-05	0.00022	0.00022	0.54864	0.00575	0.00276	0.0017	0	0.42809	8e-05	0.00172	0.00172	0.48188	0.04896	0.02315	0.01441	0	0.05456	7e-05	0.00316	0.00317	0.8927	0.0331	0.00939	0.00384
57	1e-05	6e-05	0.01971	0.00292	0.00293	0.9739	0.00043	3e-05	0	3e-05	0.00925	0.01179	0.00261	0.00258	0.9721	0.00136	0.0002	7e-05	4e-05	0.00925	0.05346	0.02119	0.02114	0.88059	0.01198	0.00176	0.00059	1e-05	5e-05	0.05192	0.02206	0.02208	0.90001	0.00362	0.00022	3e-05
58	0	0.01483	0.00116	0.00128	0.00129	0.97901	0.00189	0.0004	0.00015	0	0.11975	0.00139	0.0012	0.00118	0.87155	0.0034	0.00101	0.00051	0	0.12042	0.00651	0.01	0.00997	0.80905	0.03054	0.00895	0.00456	0	0.01223	0.00321	0.01015	0.01016	0.94314	0.01645	0.00343	0.00122
59	0	0.1083	0	0.00011	0.00011	0.88045	0.00703	0.00277	0.00123	0	0.76318	0	3e-05	3e-05	0.22665	0.0046	0.00315	0.00236	0	0.72238	0	0.00021	0.00021	0.19318	0.03841	0.02595	0.01966	0	0.1053	0	0.00082	0.00082	0.8004	0.05909	0.02318	0.01039
60	0	3e-05	0.02742	0.00042	0.00042	0.97051	0.00109	0.00011	1e-05	0	0.07066	0.01055	0.00039	0.00039	0.91347	0.00328	0.00087	0.00039	0	0.06955	0.04762	0.00324	0.00324	0.83674	0.02874	0.00751	0.00336	0	2e-05	0.07311	0.00319	0.00319	0.91011	0.00933	0.00092	0.00013
61	0	0.00084	0.01647	0.00067	0.00068	0.97997	0.0012	0.00015	3e-05	0	0.03126	0.00872	0.00071	0.0007	0.95507	0.00274	0.00059	0.00022	0	0.03238	0.04022	0.00591	0.0059	0.88379	0.02461	0.00521	0.00199	0	0.0007	0.04475	0.00525	0.00525	0.93222	0.01034	0.00125	0.00025
62	0	0.02939	0.00123	0.00031	0.00031	0.96461	0.00295	0.00085	0.00035	0	0.29997	0.00088	0.00026	0.00025	0.69138	0.00438	0.00181	0.00108	0	0.29927	0.00396	0.00211	0.0021	0.62913	0.03838	0.01558	0.00947	0	0.02893	0.00332	0.00245	0.00245	0.92683	0.02566	0.00731	0.00304
63	0	0	0.11009	0.00333	0.00335	0.88287	0.00034	2e-05	0	7e-05	0.00425	0.04652	0.00297	0.00294	0.94178	0.00126	0.00016	5e-05	7e-05	0.00399	0.19388	0.02111	0.02108	0.7485	0.00974	0.00127	0.00036	0	0	0.26562	0.0213	0.02132	0.68919	0.00244	0.00011	1e-05
64	0	0.00883	0.00373	0.00059	0.00059	0.98373	0.002	0.0004	0.00013	0	0.18429	0.00181	0.00047	0.00046	0.80655	0.00416	0.00146	0.00079	0	0.18693	0.00827	0.00384	0.00384	0.74027	0.037	0.01285	0.00701	0	0.00888	0.01016	0.00462	0.00462	0.94946	0.01766	0.0035	0.00111
65	0	0.91008	0	2e-05	2e-05	0.08441	0.00186	0.00182	0.0018	0	0.93117	0	2e-05	2e-05	0.06334	0.00186	0.0018	0.0018	0	0.89789	0	0.00012	0.00012	0.05568	0.01584	0.01513	0.01523	0	0.87692	0	0.00011	0.00011	0.07673	0.01561	0.01528	0.01525
66	0	0.00027	2e-05	0.00012	0.00012	0.99514	0.00363	0.00059	0.0001	0	0.18053	4e-05	0.00013	0.00012	0.80873	0.00691	0.00242	0.00112	0	0.17216	0.00019	0.00102	0.00102	0.73542	0.06019	0.02049	0.0095	0	0.00025	5e-05	0.00097	0.00097	0.95955	0.03211	0.00519	0.00091
67	0	0.0002	0.00113	0.00109	0.00109	0.99496	0.00135	0.00015	3e-05	0	0.01562	0.00117	0.00112	0.00111	0.97741	0.00288	0.00053	0.00017	0	0.01684	0.00558	0.00951	0.00949	0.92568	0.02651	0.00484	0.00155	0	0.00017	0.00313	0.00864	0.00864	0.96591	0.01196	0.00133	0.00022
68	0	0.00032	0.00023	0.00084	0.00085	0.99622	0.00136	0.00016	3e-05	0	0.06509	0.00068	0.001	0.00098	0.92772	0.00332	0.00084	0.00036	0	0.0661	0.00323	0.00847	0.00846	0.87284	0.03021	0.00745	0.00323	0	0.00031	0.00062	0.00671	0.00672	0.97179	0.01218	0.00141	0.00025
69	0	0.02335	0.00033	0.00073	0.00073	0.97153	0.00251	0.0006	0.00022	0	0.3157	0.00022	0.00049	0.00049	0.67605	0.00427	0.00173	0.00105	0	0.31027	0.00102	0.00405	0.00404	0.61888	0.03763	0.01494	0.00917	0	0.02164	0.00093	0.00572	0.00573	0.93695	0.02197	0.00514	0.00191
70	0	0.00013	0.00242	0.00077	0.00077	0.99469	0.00109	0.00011	2e-05	0	0.01021	0.0021	0.00083	0.00082	0.98313	0.0024	0.00039	0.00012	0	0.01148	0.00994	0.00704	0.00702	0.93729	0.02245	0.00367	0.00111	0	0.00014	0.00662	0.00608	0.00609	0.97016	0.00979	0.00097	0.00016
71	0	6e-05	0.02601	0.00044	0.00044	0.97179	0.00113	0.00012	2e-05	0	0.08643	0.00912	0.00041	0.0004	0.89866	0.00352	0.001	0.00046	0	0.08872	0.0407	0.00331	0.0033	0.81971	0.03126	0.00885	0.00415	0	5e-05	0.06896	0.00331	0.00332	0.91335	0.00981	0.00104	0.00016
72	0	0.0113	4e-05	0.00019	0.00019	0.98219	0.00447	0.00122	0.0004	0	0.55643	3e-05	0.0001	0.0001	0.43459	0.00463	0.00245	0.00168	0	0.54929	0.00013	0.00074	0.00074	0.37502	0.03908	0.02057	0.01443	0	0.01147	0.00011	0.00142	0.00142	0.93202	0.03925	0.01075	0.00355
73	0	0.40372	0	0.0002	0.0002	0.58435	0.00612	0.00335	0.00206	0	0.65697	0	0.00013	0.00013	0.33186	0.00539	0.00326	0.00227	0	0.62365	1e-05	0.001	0.001	0.28416	0.04468	0.02671	0.01878	0	0.37996	0	0.00144	0.00143	0.52215	0.0505	0.02753	0.01699
74	0	0.00057	0.00872	0.0005	0.0005	0.98815	0.00136	0.00017	3e-05	0	0.05146	0.0061	0.00053	0.00052	0.93713	0.00317	0.00077	0.00032	0	0.05363	0.028	0.00442	0.00441	0.87109	0.02869	0.00689	0.00288	0	0.00056	0.02369	0.00392	0.00392	0.9541	0.01202	0.0015	0.0003
75	0	0.01601	0.00786	0.0013	0.00131	0.97104	0.00191	0.00042	0.00015	1e-05	0.2628	0.00311	0.00083	0.00082	0.72594	0.00398	0.00157	0.00093	1e-05	0.26598	0.01358	0.00663	0.00662	0.65051	0.03484	0.0136	0.00822	1e-05	0.01684	0.02079	0.01005	0.01005	0.92046	0.01677	0.00368	0.00136
76	0	0.45041	0	1e-05	1e-05	0.5223	0.01207	0.00915	0.00603	0	0.92225	0	0	0	0.06994	0.00284	0.00264	0.00234	0	0.87404	0	2e-05	2e-05	0.06079	0.02374	0.02188	0.01952	0	0.36025	0	9e-05	9e-05	0.42951	0.09344	0.07035	0.04628
77	0	8e-05	0.00296	0.00128	0.00129	0.99351	0.0008	6e-05	1e-05	0	0.01885	0.00257	0.00124	0.00123	0.97327	0.00228	0.00041	0.00014	0	0.02046	0.01214	0.01061	0.01058	0.92007	0.021	0.00379	0.00134	0	8e-05	0.00814	0.01025	0.01026	0.96356	0.00707	0.00055	8e-05
78	0	0.00015	0.00942	0.00246	0.00247	0.98477	0.00068	5e-05	1e-05	1e-05	0.03319	0.00509	0.00202	0.00199	0.95475	0.00228	0.00047	0.00019	1e-05	0.03462	0.02318	0.01672	0.01669	0.88235	0.02046	0.00424	0.00173	0	0.00014	0.025	0.019	0.019	0.93049	0.00584	0.00046	7e-05
79	0	0.03007	0.01831	0.00051	0.00051	0.94757	0.00222	0.00057	0.00024	0	0.26642	0.00628	0.0004	0.00039	0.72016	0.00388	0.00155	0.00093	0	0.26295	0.02742	0.00319	0.00318	0.64832	0.03366	0.01323	0.00806	0	0.02869	0.04836	0.0039	0.0039	0.88935	0.01895	0.00486	0.002
80	3e-05	1e-05	0.00348	0.00664	0.00669	0.98247	0.00065	4e-05	0	9e-05	0.00577	0.00264	0.00566	0.00558	0.97815	0.00179	0.00024	7e-05	0.00011	0.00608	0.0118	0.0448	0.04471	0.87418	0.0156	0.00213	0.00059	3e-05	1e-05	0.00894	0.04929	0.04931	0.88676	0.00532	0.00032	3e-05
81	0	5e-05	0.00248	0.0008	0.00081	0.99457	0.00116	0.00011	2e-05	0	0.03326	0.00276	0.00086	0.00085	0.95852	0.00289	0.00062	0.00023	0	0.03539	0.01272	0.00718	0.00717	0.90314	0.02659	0.00565	0.00216	0	6e-05	0.00667	0.0063	0.0063	0.96905	0.01043	0.00104	0.00015
82	0	0.00013	0.00992	0.00074	0.00075	0.98732	0.00102	0.00011	2e-05	0	0.05276	0.00466	0.00067	0.00066	0.93712	0.00306	0.00075	0.00032	0	0.05644	0.02162	0.00557	0.00556	0.87319	0.02782	0.00685	0.00295	0	0.00013	0.02718	0.00587	0.00587	0.95092	0.00895	0.00092	0.00015
83	0	0.92935	0	1e-05	1e-05	0.06567	0.00157	0.00166	0.00173	0	0.95386	0	0	0	0.04132	0.00149	0.00161	0.00171	0	0.92211	0	3e-05	3e-05	0.03684	0.01276	0.01362	0.0146	0	0.89717	0	4e-05	4e-05	0.06073	0.0133	0.01402	0.0147
84	0	0.00495	0.00058	0.00041	0.00041	0.99034	0.0026	0.00054	0.00016	0	0.21162	0.00042	0.00034	0.00034	0.77986	0.00476	0.00173	0.00093	0	0.21343	0.00194	0.00279	0.00279	0.71363	0.04212	0.0151	0.00819	0	0.00496	0.0016	0.00324	0.00324	0.95778	0.023	0.00476	0.00141
85	0	0.12761	0.00022	0.0005	0.0005	0.86471	0.0041	0.00157	0.0008	0	0.46246	0.00017	0.00032	0.00032	0.52838	0.0046	0.00226	0.00149	0	0.45382	0.00074	0.00254	0.00254	0.46901	0.03947	0.01909	0.01278	0	0.12412	0.00058	0.0038	0.0038	0.81214	0.03528	0.0134	0.0069
86	0	0.01728	0.00065	0.00031	0.00031	0.9772	0.0032	0.00079	0.00027	0	0.38199	0.0003	0.0002	0.0002	0.60899	0.00484	0.00215	0.00133	0	0.37884	0.00133	0.0016	0.0016	0.54487	0.0418	0.0184	0.01155	0	0.01785	0.00175	0.00245	0.00245	0.93809	0.02815	0.00689	0.00235
87	0	6e-05	0.01793	0.00118	0.00119	0.97891	0.00066	5e-05	1e-05	1e-05	0.02375	0.01136	0.00144	0.00142	0.95952	0.00198	0.00039	0.00015	1e-05	0.02489	0.05182	0.01171	0.01168	0.87741	0.0177	0.00345	0.00135	0	7e-05	0.04801	0.00911	0.00912	0.92737	0.00578	0.00046	7e-05
88	0	0.23437	0.00032	0.00047	0.00047	0.75896	0.00325	0.00133	0.00081	0	0.57469	0.00017	0.00026	0.00026	0.41744	0.00368	0.00201	0.00149	0	0.55632	0.00073	0.00211	0.00211	0.37693	0.03193	0.01707	0.01279	0	0.22446	0.00087	0.00371	0.00371	0.72093	0.02807	0.01136	0.00689
89	0	0.96251	0	0	0	0.0332	0.00117	0.00147	0.00166	0	0.97552	0	0	0	0.02037	0.00109	0.00141	0.00162	0	0.94679	0	1e-05	1e-05	0.01812	0.00935	0.01189	0.01383	0	0.933	0	1e-05	1e-05	0.0306	0.00989	0.01239	0.01411
90	0	0.01958	0.00022	0.00041	0.00041	0.97447	0.00366	0.00094	0.00032	0	0.267	0.00016	0.00034	0.00033	0.72344	0.00546	0.00212	0.00115	0	0.26333	0.00071	0.00272	0.00272	0.6546	0.04764	0.01825	0.01003	0	0.01641	0.0006	0.00323	0.00323	0.93391	0.03191	0.00803	0.00268
91	0	0.00768	1e-05	0.00016	0.00016	0.98586	0.00451	0.00123	0.00039	0	0.26418	5e-05	0.00015	0.00015	0.72458	0.00663	0.00278	0.00149	0	0.25924	0.00022	0.00121	0.00121	0.64516	0.0569	0.02344	0.01263	0	0.00742	3e-05	0.0012	0.0012	0.93677	0.03933	0.01064	0.0034
92	0	0.10755	0	5e-05	5e-05	0.87664	0.00971	0.00422	0.00179	0	0.68095	0	2e-05	2e-05	0.30633	0.0063	0.00383	0.00255	0	0.63687	0	0.00016	0.00016	0.25955	0.0514	0.031	0.02085	0	0.08355	0	0.00035	0.00035	0.78751	0.08002	0.03404	0.01418
93	0	0.00166	0.01478	0.00064	0.00064	0.98042	0.00155	0.00025	6e-05	0	0.15086	0.00566	0.00053	0.00053	0.8371	0.00356	0.00116	0.00061	0	0.15566	0.02544	0.00433	0.00432	0.76309	0.03149	0.01018	0.0055	0	0.00166	0.03983	0.00492	0.00492	0.93255	0.0134	0.00217	0.00056
94	0	0.01475	0.0024	0.0002	0.00021	0.97828	0.00312	0.00078	0.00026	0	0.38277	0.00111	0.00014	0.00014	0.60792	0.00455	0.00206	0.0013	0	0.38054	0.00488	0.00116	0.00116	0.54391	0.03942	0.01764	0.01129	0	0.01446	0.00648	0.0016	0.00161	0.93936	0.02741	0.0068	0.00229
95	0	0.00042	0.00082	0.00032	0.00032	0.99598	0.00185	0.00025	5e-05	0	0.10112	0.00058	0.00031	0.00031	0.89164	0.00427	0.00122	0.00055	0	0.09972	0.00278	0.00266	0.00265	0.83817	0.03846	0.01073	0.00484	0	0.00035	0.0023	0.00256	0.00256	0.97327	0.01641	0.00216	0.00039
96	0	0.08949	0.00046	0.00059	0.0006	0.90344	0.0036	0.00123	0.00059	0	0.34212	0.00052	0.00056	0.00056	0.64872	0.00444	0.0019	0.00117	0	0.34059	0.00228	0.00451	0.0045	0.58292	0.03861	0.01635	0.01024	0	0.08755	0.00121	0.0046	0.0046	0.85524	0.03112	0.01057	0.00512
97	0	0.04243	0.00019	0.00019	0.00019	0.95119	0.00398	0.00128	0.00054	0	0.44518	0.0003	0.00012	0.00012	0.54558	0.00482	0.00235	0.00152	0	0.43506	0.0013	0.00099	0.00098	0.48733	0.04145	0.01988	0.01301	0	0.04142	0.00052	0.00149	0.00149	0.90498	0.0345	0.01095	0.00465
98	0	0.16931	0.0005	0.00086	0.00086	0.82276	0.00358	0.00137	0.00075	0	0.64012	0.00015	0.00032	0.00032	0.35189	0.00354	0.00207	0.0016	0	0.61868	0.00066	0.0026	0.0026	0.31395	0.03043	0.01746	0.01361	0	0.1613	0.00134	0.0067	0.00671	0.77503	0.03083	0.01168	0.00641
99	0	1e-05	0.00081	0.00068	0.00068	0.99691	0.00084	6e-05	1e-05	0	0.01454	0.0009	0.00066	0.00065	0.98006	0.0026	0.00046	0.00014	0	0.01579	0.00436	0.00568	0.00567	0.93877	0.02419	0.0042	0.00135	0	1e-05	0.00225	0.00547	0.00547	0.97867	0.00757	0.0005	5e-05
100	0	0.00076	0.00039	0.00143	0.00143	0.99406	0.00163	0.00024	6e-05	0	0.03878	0.00117	0.0014	0.00138	0.95285	0.00334	0.00078	0.0003	0	0.04077	0.00542	0.01169	0.01167	0.8904	0.03037	0.00696	0.00272	0	0.00066	0.00106	0.0113	0.0113	0.9589	0.01424	0.00208	0.00047
Min	0	0	0	0	0	0.0332	5e-05	0	0	0	0.00054	0	0	0	0.02037	0.00037	3e-05	1e-05	0	0.00033	0	1e-05	1e-05	0.01812	0.00162	0.00013	3e-05	0	0	0	1e-05	1e-05	0.0306	0.00018	0	0
Max	0.02646	0.96251	0.37063	0.02888	0.02904	0.99812	0.01207	0.00915	0.00603	0.02736	0.97552	0.17045	0.01745	0.01724	0.98653	0.00691	0.00383	0.00255	0.02226	0.94679	0.55321	0.10867	0.10845	0.95102	0.06019	0.031	0.02085	0.01898	0.933	0.71535	0.15409	0.15426	0.98417	0.09344	0.07035	0.04628
Mean	0.0002673	0.119038	0.0159983	0.0012831	0.0012904	0.857706	0.0027899	0.0010491	0.0005778	0.000342	0.316149	0.007527	0.0010442	0.0010319	0.6678	0.0035914	0.001529	0.0009858	0.0002678	0.307243	0.0287993	0.0074148	0.0073999	0.596146	0.0312469	0.0130291	0.0084534	0.0001915	0.111995	0.0353034	0.0081786	0.0081852	0.798762	0.0238209	0.0087653	0.0047973
sd	0.0026458	0.244489	0.0562071	0.00341225	0.00343155	0.244546	0.00219555	0.00138918	0.000929104	0.00278187	0.29811	0.025148	0.00229904	0.00227311	0.291245	0.00146209	0.000903419	0.00071469	0.00224198	0.285083	0.0869946	0.0142295	0.014201	0.270658	0.0127024	0.00747292	0.00597423	0.00189785	0.232471	0.114415	0.0183231	0.0183435	0.25534	0.0179855	0.0110805	0.00743697
	Backcross 2									Backcross 2									Backcross 2									Backcross 2
Individual #	P. tuberosa	P. mitu	F1	F2	F3	Backcross 1	Backcross 2	Backcross 3	Backcross 4	P. tuberosa	P. mitu	F1	F2	F3	Backcross 1	Backcross 2	Backcross 3	Backcross 4	P. tuberosa	P. mitu	F1	F2	F3	Backcross 1	Backcross 2	Backcross 3	Backcross 4	P. tuberosa	P. mitu	F1	F2	F3	Backcross 1	Backcross 2	Backcross 3	Backcross 4
1	0	0.63152	2e-05	0.00019	0.00019	0.01384	0.33865	0.01211	0.00348	0	0.97897	0.0002	0.0003	0.0003	0.00489	0.0071	0.00493	0.00331	0	0.83924	0.0017	0.00265	0.00265	0.03838	0.05321	0.03701	0.02517	0	0.575	0.00014	0.00167	0.00167	0.06419	0.26491	0.06617	0.02625
2	0	0.89212	0	1e-05	1e-05	0.0014	0.09733	0.00632	0.00281	0	0.99382	0	1e-05	1e-05	0.00033	0.00158	0.00214	0.00211	0	0.94973	0	7e-05	7e-05	0.00272	0.01259	0.01726	0.01755	0	0.85624	0	9e-05	9e-05	0.00677	0.07792	0.03662	0.02227
3	0	0.89947	0	0	0	0.00057	0.08987	0.00696	0.00313	0	0.99404	0	0	0	0.00013	0.00136	0.00222	0.00224	0	0.95121	0	1e-05	1e-05	0.0011	0.01089	0.01805	0.01872	0	0.86041	0	1e-05	1e-05	0.00277	0.07164	0.04039	0.02476
4	0	0.87986	0	0	0	0.00087	0.10846	0.00757	0.00323	0	0.99329	0	0	0	0.0002	0.00168	0.00246	0.00236	0	0.94552	0	3e-05	3e-05	0.00168	0.01331	0.01986	0.01958	0	0.84031	0	3e-05	3e-05	0.00419	0.08621	0.04376	0.02546
5	0	0.84238	0	1e-05	1e-05	0.0018	0.144	0.00845	0.00335	0	0.99204	0	1e-05	1e-05	0.00043	0.00225	0.00278	0.00249	0	0.93476	0	9e-05	9e-05	0.00363	0.01811	0.02264	0.02068	0	0.79886	0	8e-05	8e-05	0.00884	0.11609	0.04948	0.02658
6	0	0.90407	0	0	0	0.00099	0.08617	0.00599	0.00277	0	0.99446	0	0	0	0.00022	0.00132	0.00196	0.00203	0	0.95464	0	2e-05	2e-05	0.00182	0.0106	0.01596	0.01693	0	0.86895	0	2e-05	2e-05	0.00484	0.06923	0.03495	0.02198
7	0	0.79437	0	0.00016	0.00016	0.00547	0.18811	0.00861	0.00312	0	0.98956	0	0.00012	0.00012	0.00128	0.00325	0.00311	0.00256	0	0.91676	4e-05	0.0011	0.0011	0.01045	0.02539	0.0245	0.02065	0	0.74896	3e-05	0.00145	0.00145	0.02585	0.14926	0.04877	0.02422
8	0	0.87578	0	2e-05	2e-05	0.00185	0.1126	0.00683	0.00291	0	0.9932	0	1e-05	1e-05	0.00042	0.00183	0.00232	0.00221	0	0.94481	0	0.00011	0.00011	0.00349	0.01453	0.01867	0.01826	0	0.83813	0	0.00014	0.00014	0.00883	0.09025	0.03952	0.023
9	0	0.96397	0	0	0	0.00011	0.03005	0.00365	0.00222	0	0.99672	0	0	0	3e-05	0.00048	0.00119	0.00158	0	0.97282	0	0	0	0.00022	0.00386	0.00974	0.01335	0	0.93602	0	0	0	0.00053	0.02422	0.02143	0.01779
10	0	0.81499	0	3e-05	3e-05	0.00328	0.17032	0.00822	0.00314	0	0.99216	0	3e-05	3e-05	0.00058	0.00225	0.0026	0.00235	0	0.93631	0	0.00025	0.00025	0.00489	0.01799	0.02096	0.01934	0	0.76943	0	0.00027	0.00027	0.01743	0.13912	0.0486	0.02488
11	0	0.58786	0	0.0008	0.00079	0.01629	0.37791	0.01289	0.00346	0	0.97726	1e-05	0.00069	0.00069	0.00444	0.0079	0.00547	0.00353	0	0.83112	8e-05	0.00589	0.00589	0.03367	0.05724	0.03981	0.0263	0	0.53037	1e-05	0.00687	0.00687	0.07316	0.28945	0.06777	0.02549
12	0	0.08578	0.01769	0.00375	0.00376	0.09455	0.77677	0.01574	0.00195	0	0.90489	0.01368	0.00377	0.00378	0.03461	0.02403	0.01032	0.00491	0	0.46444	0.09183	0.02259	0.02261	0.20162	0.1237	0.0499	0.02332	0	0.03311	0.11306	0.02233	0.02235	0.35231	0.40738	0.04173	0.00773
13	0	0.86101	0	0	0	0.00093	0.12604	0.00846	0.00356	0	0.99393	0	0	0	0.00016	0.00142	0.00224	0.00225	0	0.94973	0	1e-05	1e-05	0.00133	0.01153	0.01846	0.01892	0	0.81432	0	1e-05	1e-05	0.0047	0.10206	0.05047	0.02842
14	0	0.77404	0	2e-05	2e-05	0.00287	0.20859	0.01068	0.00378	0	0.99098	0	1e-05	1e-05	0.00054	0.00268	0.00312	0.00266	0	0.92684	0	0.00011	0.00011	0.00446	0.0214	0.02516	0.02192	0	0.72592	0	0.00016	0.00016	0.01411	0.16759	0.06225	0.02981
15	0	0.35571	0	7e-05	7e-05	0.01716	0.59223	0.02746	0.0073	0	0.98886	0	2e-05	2e-05	0.00093	0.00352	0.0037	0.00296	0	0.91393	0	0.00014	0.00014	0.00733	0.02661	0.02839	0.02347	0	0.30546	0	0.00055	0.00055	0.06248	0.44293	0.13722	0.05082
16	0	0.88304	0	1e-05	1e-05	0.00158	0.1059	0.00658	0.00288	0	0.99407	0	0	0	0.00029	0.00149	0.00207	0.00208	0	0.94994	0	4e-05	4e-05	0.00263	0.01252	0.01726	0.01756	0	0.83978	0	6e-05	6e-05	0.00797	0.08916	0.03977	0.0232
17	0	0.73273	0	0.00015	0.00015	0.00699	0.2459	0.01058	0.00349	0	0.98777	1e-05	0.0001	0.0001	0.00153	0.00398	0.00367	0.00285	0	0.90208	6e-05	0.00093	0.00093	0.01252	0.03135	0.02909	0.02303	0	0.68216	4e-05	0.0013	0.0013	0.03295	0.19535	0.05987	0.02702
18	0	0.94975	0	0	0	0.00024	0.04329	0.00433	0.0024	0	0.9961	0	0	0	6e-05	0.00069	0.00142	0.00173	0	0.96778	0	0	0	0.00049	0.00558	0.01162	0.01453	0	0.91953	0	0	0	0.00119	0.0348	0.02532	0.01915
19	0	0.89212	0	0	0	0.00065	0.09692	0.00713	0.00318	0	0.99532	0	0	0	9e-05	0.00095	0.00173	0.00192	0	0.96159	0	1e-05	1e-05	0.00073	0.00755	0.01402	0.0161	0	0.84937	0	1e-05	1e-05	0.0033	0.07926	0.04253	0.02552
20	0	0.94752	0	0	0	0.00024	0.04531	0.00449	0.00245	0	0.9957	0	0	0	8e-05	0.00083	0.00157	0.00182	0	0.96467	0	1e-05	1e-05	0.00065	0.00663	0.01278	0.01525	0	0.91669	0	0	0	0.00116	0.03637	0.02623	0.01954
21	0	0.86733	0	3e-05	3e-05	0.0025	0.12039	0.00684	0.00288	0	0.99304	0	2e-05	2e-05	0.00053	0.00189	0.0023	0.00219	0	0.9437	3e-05	0.00018	0.00018	0.0044	0.01499	0.01849	0.01803	0	0.82902	2e-05	0.00024	0.00024	0.01201	0.09624	0.03953	0.02271
22	0	0.75463	0	5e-05	5e-05	0.00544	0.22612	0.01022	0.00349	0	0.98948	0	3e-05	3e-05	0.00103	0.00333	0.00336	0.00273	0	0.91455	3e-05	0.00028	0.00027	0.00869	0.0267	0.02709	0.02238	0	0.70519	4e-05	0.00041	0.00041	0.02632	0.1816	0.05875	0.02727
23	0	0.67536	0	3e-05	3e-05	0.00588	0.30087	0.01356	0.00428	0	0.99162	0	1e-05	1e-05	0.00061	0.00243	0.00283	0.00249	0	0.93293	2e-05	9e-05	9e-05	0.00495	0.01909	0.02248	0.02036	0	0.62195	4e-05	0.00025	0.00025	0.02913	0.23766	0.07738	0.03335
24	0	0.91211	0	1e-05	1e-05	0.00086	0.07854	0.00577	0.00272	0	0.99456	0	0	0	0.0002	0.00128	0.00194	0.00202	0	0.95578	0	4e-05	4e-05	0.00167	0.0101	0.01561	0.01676	0	0.87834	0	4e-05	4e-05	0.00409	0.06256	0.03336	0.02155
25	0	0.81769	0	0.00014	0.00014	0.00439	0.16639	0.00817	0.00308	0	0.99031	1e-05	0.00011	0.00011	0.00108	0.00293	0.00295	0.00249	0	0.92341	6e-05	0.00102	0.00102	0.00858	0.02261	0.02316	0.02014	0	0.77583	4e-05	0.00124	0.00124	0.02039	0.13109	0.04621	0.02396
26	0	0.9161	0	1e-05	1e-05	0.00073	0.07482	0.00564	0.0027	0	0.99473	0	0	0	0.00018	0.00121	0.00189	0.00199	0	0.95692	0	4e-05	4e-05	0.00145	0.00966	0.01529	0.0166	0	0.88224	0	5e-05	5e-05	0.00352	0.05989	0.03281	0.02143
27	0	0.77537	0	2e-05	2e-05	0.00386	0.20722	0.01	0.00352	0	0.98944	0	2e-05	2e-05	0.00098	0.00336	0.00341	0.00276	0	0.91413	2e-05	0.00023	0.00023	0.00827	0.027	0.0275	0.02261	0	0.72897	1e-05	0.00019	0.00019	0.01878	0.16636	0.05786	0.02764
28	0	0.61405	5e-05	0.00024	0.00024	0.01661	0.35359	0.01184	0.00336	0	0.98468	4e-05	0.00013	0.00013	0.00286	0.00517	0.00405	0.00295	0	0.87844	0.00035	0.00124	0.00124	0.02361	0.04031	0.03152	0.0233	0	0.54519	0.00044	0.00223	0.00223	0.07961	0.27995	0.06517	0.02518
29	0	0.63595	0.00064	0.00036	0.00036	0.01761	0.32956	0.01203	0.00348	0	0.98675	0.00025	0.00015	0.00015	0.00232	0.0041	0.00352	0.00273	0	0.89874	0.00208	0.0013	0.0013	0.01787	0.03067	0.02664	0.0214	0	0.56728	0.00547	0.00313	0.00313	0.0774	0.25439	0.06362	0.02559
30	0	0.91176	0	1e-05	1e-05	0.00101	0.07888	0.00566	0.00268	0	0.99465	0	0	0	0.00022	0.00125	0.00189	0.00198	0	0.95622	0	5e-05	5e-05	0.00185	0.01003	0.01529	0.01652	0	0.87735	0	6e-05	6e-05	0.00483	0.0634	0.03298	0.02131
31	0	0.57496	0	0.0001	0.0001	0.01052	0.39555	0.01477	0.00399	0	0.98221	0	7e-05	8e-05	0.00227	0.00648	0.0053	0.00359	0	0.85972	1e-05	0.0007	0.0007	0.01857	0.05073	0.04131	0.02826	0	0.52193	0	0.0009	0.0009	0.04951	0.31407	0.08228	0.0304
32	0	0.92068	0	1e-05	1e-05	0.00065	0.07048	0.0055	0.00267	0	0.99479	0	1e-05	1e-05	0.00017	0.00118	0.00187	0.00198	0	0.95765	0	6e-05	6e-05	0.00137	0.00934	0.01504	0.01647	0	0.88781	0	7e-05	7e-05	0.00309	0.05602	0.0318	0.02114
33	0	0.72047	0	6e-05	6e-05	0.00693	0.25799	0.01097	0.00353	0	0.98804	0	4e-05	4e-05	0.00129	0.00396	0.00374	0.0029	0	0.90266	1e-05	0.00036	0.00036	0.01111	0.03192	0.03002	0.02356	0	0.66467	1e-05	0.00054	0.00054	0.03358	0.21055	0.06277	0.02734
34	0	0.27581	0	0.00049	0.00049	0.02177	0.66667	0.02787	0.0069	0	0.97707	0	0.00023	0.00023	0.0028	0.00824	0.00689	0.00455	0	0.82071	1e-05	0.00212	0.00212	0.02246	0.06335	0.05351	0.03572	0	0.22064	0	0.00409	0.00409	0.0806	0.49948	0.14202	0.04908
35	0	0.93552	0	0	0	0.00033	0.05656	0.00499	0.0026	0	0.99579	0	0	0	7e-05	0.0008	0.00154	0.0018	0	0.96416	0	0	0	0.00064	0.00678	0.013	0.01541	0	0.89813	0	0	0	0.00173	0.04823	0.03072	0.02118
36	0	0.39067	0.00014	0.00104	0.00104	0.03422	0.55426	0.01536	0.00328	0	0.9686	0.00016	0.00073	0.00074	0.00805	0.01104	0.00672	0.00397	0	0.76482	0.00144	0.00675	0.00674	0.06291	0.08079	0.04809	0.02846	0	0.31243	0.00122	0.00929	0.00928	0.15421	0.41609	0.0752	0.0223
37	0	0.96037	0	0	0	0.00014	0.03338	0.00384	0.00227	0	0.99653	0	0	0	4e-05	0.00054	0.00127	0.00163	0	0.97123	0	0	0	0.00029	0.00438	0.01035	0.01375	0	0.93187	0	0	0	0.00066	0.02682	0.02248	0.01817
38	0	0.94509	0	0	0	0.00031	0.04764	0.00451	0.00244	0	0.9959	0	0	0	8e-05	0.00077	0.00149	0.00176	0	0.96627	0	1e-05	1e-05	0.00062	0.00614	0.01214	0.01482	0	0.91446	0	1e-05	1e-05	0.00149	0.03822	0.02635	0.01947
39	0	0.19145	2e-05	0.00018	0.00019	0.03057	0.73612	0.03335	0.00812	0	0.97257	2e-05	0.0001	0.0001	0.00384	0.00985	0.0082	0.00531	0	0.80691	0.00014	0.00078	0.00078	0.02745	0.06836	0.05746	0.03812	0	0.15381	0.00013	0.00135	0.00136	0.10128	0.53794	0.15211	0.05203
40	0	0.81859	0	1e-05	1e-05	0.00238	0.16644	0.00915	0.00342	0	0.99074	0	1e-05	1e-05	0.0006	0.0028	0.00317	0.00268	0	0.9262	0	8e-05	8e-05	0.00488	0.02181	0.02513	0.02181	0	0.77785	0	8e-05	8e-05	0.0113	0.13171	0.0522	0.02677
41	0	0.75537	0	4e-05	4e-05	0.00375	0.22619	0.01085	0.00375	0	0.9897	0	3e-05	3e-05	0.00075	0.00322	0.00346	0.00282	0	0.91674	0	0.00026	0.00026	0.00627	0.02569	0.02773	0.02305	0	0.70896	0	0.00039	0.00039	0.01828	0.17984	0.06279	0.02935
42	0	0.93344	0	0	0	0.00048	0.05855	0.00497	0.00255	0	0.99544	0	0	0	0.00011	0.00094	0.00165	0.00186	0	0.96259	0	2e-05	2e-05	0.00094	0.00751	0.01339	0.01554	0	0.90144	0	2e-05	2e-05	0.0023	0.04694	0.02899	0.02028
43	0	0.74932	0	3e-05	3e-05	0.00405	0.23212	0.01083	0.0036	0	0.98791	0	3e-05	3e-05	0.00105	0.00406	0.00392	0.003	0	0.90461	0	0.00029	0.00029	0.00853	0.03149	0.03073	0.02405	0	0.70713	0	0.0003	0.0003	0.01919	0.1838	0.06128	0.02799
44	0	0.7892	1e-05	3e-05	3e-05	0.00475	0.19334	0.00933	0.00331	0	0.99146	1e-05	2e-05	2e-05	0.0008	0.00252	0.00276	0.00242	0	0.93229	5e-05	0.00016	0.00016	0.00641	0.01954	0.02174	0.01966	0	0.74189	6e-05	0.00027	0.00027	0.02311	0.15549	0.05305	0.02586
45	0	0.64339	5e-05	0.00035	0.00035	0.01471	0.3265	0.0113	0.00335	0	0.98441	5e-05	0.00024	0.00025	0.00294	0.00516	0.00402	0.00293	0	0.8769	0.00049	0.00226	0.00225	0.02403	0.0399	0.0311	0.02307	0	0.57691	0.00047	0.00318	0.00317	0.0701	0.258	0.06286	0.02531
46	0	0.90341	0	0	0	0.00067	0.0868	0.00624	0.00288	0	0.99497	0	0	0	0.00012	0.0011	0.00184	0.00198	0	0.95854	0	1e-05	1e-05	0.00099	0.00884	0.01502	0.01658	0	0.86426	0	2e-05	2e-05	0.00346	0.07182	0.03732	0.0231
47	0	0.91209	0	0	0	0.00044	0.07794	0.00649	0.00304	0	0.99451	0	0	0	0.0001	0.00117	0.00206	0.00216	0	0.95497	0	0	0	0.00085	0.00939	0.01673	0.01805	0	0.87381	0	1e-05	1e-05	0.00214	0.06218	0.03777	0.0241
48	0	0.93995	0	0	0	0.00037	0.05244	0.00474	0.00249	0	0.99565	0	0	0	9e-05	0.00086	0.00158	0.00182	0	0.96432	0	1e-05	1e-05	0.00077	0.00685	0.01281	0.01522	0	0.9089	0	2e-05	2e-05	0.00178	0.04187	0.02756	0.01985
49	0	0.89293	0	1e-05	1e-05	0.0015	0.09651	0.00626	0.0028	0	0.99392	0	1e-05	1e-05	0.00033	0.00154	0.0021	0.00209	0	0.95044	1e-05	6e-05	6e-05	0.00277	0.01231	0.01697	0.01738	0	0.85684	0	8e-05	8e-05	0.00717	0.07738	0.03629	0.02215
50	0	0.88395	0	1e-05	1e-05	0.00151	0.10504	0.00661	0.00288	0	0.99363	0	1e-05	1e-05	0.00034	0.00165	0.00221	0.00215	0	0.94816	0	9e-05	9e-05	0.00278	0.01319	0.01782	0.01786	0	0.84785	0	0.00012	0.00012	0.0072	0.08371	0.03825	0.02276
51	0	0.87514	0	1e-05	1e-05	0.00181	0.1133	0.00681	0.00292	0	0.9937	0	1e-05	1e-05	0.00036	0.00162	0.00217	0.00213	0	0.94892	2e-05	7e-05	7e-05	0.00295	0.01285	0.01745	0.01766	0	0.83457	2e-05	7e-05	7e-05	0.00911	0.09274	0.04014	0.02327
52	0	0.73858	0	3e-05	3e-05	0.00345	0.24218	0.0117	0.00401	0	0.99067	0	2e-05	2e-05	0.00055	0.0028	0.00323	0.00272	0	0.92435	0	0.00016	0.00016	0.00459	0.02238	0.02598	0.02238	0	0.68828	0	0.00031	0.00031	0.01706	0.19369	0.06878	0.03159
53	0	0.93683	0	0	0	0.00044	0.05539	0.00483	0.00251	0	0.99561	0	0	0	0.0001	0.00088	0.00159	0.00182	0	0.96388	0	1e-05	1e-05	0.00085	0.00704	0.01294	0.01527	0	0.90518	0	1e-05	1e-05	0.00213	0.04445	0.02819	0.02002
54	0	0.43123	0	0.0002	0.0002	0.01209	0.52472	0.02483	0.00672	0	0.98645	0	6e-05	6e-05	0.00103	0.00444	0.00452	0.00344	0	0.89635	0	0.00052	0.00051	0.00793	0.03319	0.03456	0.02693	0	0.37946	0	0.00164	0.00164	0.0454	0.3973	0.12678	0.04779
55	0	0.92558	0	0	0	0.00065	0.06594	0.00523	0.0026	0	0.99517	0	0	0	0.00015	0.00105	0.00173	0.0019	0	0.96043	0	2e-05	2e-05	0.00124	0.00837	0.01404	0.01588	0	0.89276	0	3e-05	3e-05	0.00316	0.0529	0.03046	0.02067
56	0	0.28805	1e-05	0.00049	0.00049	0.02887	0.65225	0.02403	0.0058	0	0.98444	1e-05	0.00013	0.00013	0.00224	0.00536	0.00446	0.00322	0	0.8599	9e-05	0.00154	0.00154	0.02122	0.04821	0.03958	0.02793	0	0.21284	0.0001	0.00427	0.00428	0.10787	0.49932	0.12886	0.04247
57	0	0.48937	2e-05	0.00034	0.00034	0.021	0.47044	0.01486	0.00362	0	0.97874	3e-05	0.00031	0.00031	0.00405	0.00758	0.00544	0.00356	0	0.83725	0.00023	0.00272	0.00271	0.03217	0.05711	0.04077	0.02704	0	0.42292	0.00022	0.00304	0.00303	0.09837	0.36716	0.07885	0.0264
58	0	0.65183	3e-05	0.00011	0.00011	0.01038	0.32171	0.01218	0.00365	0	0.9862	2e-05	6e-05	6e-05	0.00193	0.00462	0.00406	0.00304	0	0.89124	0.00018	0.00058	0.00058	0.01558	0.03586	0.03174	0.02424	0	0.59578	0.00023	0.001	0.001	0.05201	0.25395	0.06814	0.02788
59	0	0.35253	0	0.00011	0.00011	0.01954	0.60329	0.02002	0.00439	0	0.98053	0	5e-05	5e-05	0.00259	0.00724	0.00575	0.00379	0	0.84687	2e-05	0.00049	0.00049	0.02128	0.05645	0.0447	0.02969	0	0.29237	2e-05	0.00104	0.00104	0.09046	0.47394	0.10854	0.03259
60	0	0.91132	0	1e-05	1e-05	0.00085	0.07933	0.00577	0.00272	0	0.9946	0	0	0	0.0002	0.00127	0.00193	0.00201	0	0.95587	0	4e-05	4e-05	0.00162	0.0101	0.01559	0.01674	0	0.87706	0	5e-05	5e-05	0.00409	0.06358	0.03357	0.02159
61	0	0.86114	0	0	0	0.00131	0.12626	0.00798	0.0033	0	0.99316	0	0	0	0.00027	0.00177	0.00246	0.00234	0	0.94324	0	3e-05	3e-05	0.0023	0.01448	0.02028	0.01964	0	0.81807	0	4e-05	4e-05	0.00646	0.10217	0.047	0.02622
62	0	0.57566	0	4e-05	3e-05	0.00479	0.39455	0.01873	0.0062	0	0.99185	0	1e-05	1e-05	0.00034	0.00225	0.00292	0.00262	0	0.93166	0	8e-05	8e-05	0.003	0.01866	0.0244	0.02212	0	0.50844	0	0.00031	0.00031	0.0225	0.30591	0.11341	0.04911
63	0	0.89403	0	0	0	0.00071	0.09505	0.00707	0.00314	0	0.9939	0	0	0	0.00016	0.00143	0.00226	0.00226	0	0.95014	0	1e-05	1e-05	0.00132	0.0114	0.01831	0.01881	0	0.8546	0	1e-05	1e-05	0.00345	0.07597	0.0411	0.02485
64	0	0.69983	0	0.00012	0.00012	0.00534	0.27837	0.01228	0.00395	0	0.98876	0	7e-05	7e-05	0.00096	0.0036	0.00365	0.00289	0	0.91037	0	0.00063	0.00063	0.00785	0.02827	0.02886	0.02339	0	0.6491	0	0.00109	0.00109	0.02589	0.22125	0.07078	0.03081
65	0	0.83322	2e-05	4e-05	4e-05	0.00418	0.1519	0.00761	0.00298	0	0.99184	1e-05	3e-05	3e-05	0.00083	0.00236	0.00258	0.00232	0	0.93409	0.00013	0.00027	0.00027	0.00686	0.01873	0.02066	0.019	0	0.79028	0.00017	0.0004	0.0004	0.02005	0.12158	0.04374	0.02339
66	0	0.20249	0	0.00012	0.00012	0.02408	0.74218	0.02587	0.00516	0	0.9758	0	6e-05	6e-05	0.00298	0.0095	0.00719	0.0044	0	0.80649	0	0.00061	0.00061	0.02522	0.07585	0.05668	0.03453	0	0.14952	0	0.00103	0.00103	0.09302	0.58125	0.1365	0.03766
67	0	0.95762	0	0	0	0.00015	0.0359	0.00401	0.00232	0	0.9964	0	0	0	4e-05	0.00058	0.00132	0.00167	0	0.97023	0	0	0	0.00031	0.00466	0.01076	0.01404	0	0.92842	0	0	0	0.00072	0.02883	0.02345	0.01857
68	0	0.57269	0	3e-05	3e-05	0.00646	0.3932	0.02112	0.00648	0	0.98465	0	2e-05	2e-05	0.00095	0.00492	0.00539	0.00405	0	0.88584	0	0.00014	0.00014	0.00707	0.03557	0.04	0.03124	0	0.51983	0	0.00024	0.00024	0.02535	0.29658	0.11072	0.04705
69	0	0.18829	0.0002	0.00101	0.00101	0.04503	0.73621	0.02372	0.00453	0	0.95715	0.00026	0.00088	0.00088	0.01106	0.01529	0.00929	0.00519	0	0.70996	0.0019	0.00669	0.00669	0.07668	0.10177	0.06154	0.03476	0	0.13866	0.00151	0.00787	0.00788	0.17986	0.52902	0.10573	0.02946
70	0	0.71514	1e-05	7e-05	7e-05	0.00685	0.2628	0.01136	0.0037	0	0.98884	1e-05	4e-05	4e-05	0.00121	0.00356	0.0035	0.0028	0	0.91063	7e-05	0.00036	0.00036	0.00998	0.02812	0.0278	0.02268	0	0.66294	8e-05	0.00061	0.00061	0.03287	0.2094	0.06477	0.02873
71	0	0.17441	1e-05	0.00203	0.00203	0.04536	0.74706	0.02424	0.00485	0	0.98158	2e-05	0.00051	0.00051	0.00345	0.00617	0.00457	0.00318	0	0.85024	0.00022	0.00507	0.00506	0.02926	0.04906	0.03602	0.02507	0	0.11585	9e-05	0.0165	0.01652	0.1669	0.53905	0.11312	0.03197
72	0	0.73988	0	6e-05	6e-05	0.00455	0.24046	0.01122	0.00377	0	0.9898	0	3e-05	3e-05	0.00081	0.00318	0.00337	0.00276	0	0.91784	0	0.00032	0.00031	0.00672	0.02525	0.02699	0.02256	0	0.69043	0	0.00054	0.00054	0.02194	0.1924	0.06465	0.02951
73	0	0.78814	0	1e-05	1e-05	0.00246	0.19528	0.01035	0.00376	0	0.99162	0	0	0	0.00043	0.00241	0.00295	0.00258	0	0.9314	0	4e-05	4e-05	0.00365	0.01946	0.02398	0.02143	0	0.73965	0	7e-05	7e-05	0.01219	0.15763	0.0607	0.0297
74	0	0.83775	0	3e-05	3e-05	0.00214	0.1486	0.00823	0.00322	0	0.99176	0	2e-05	2e-05	0.00051	0.0024	0.00281	0.00248	0	0.93318	0	0.0002	0.0002	0.00425	0.01915	0.02263	0.02039	0	0.79779	0	0.00025	0.00025	0.0103	0.11856	0.04754	0.02529
75	0	0.53214	0	0.0001	0.0001	0.01099	0.43182	0.01941	0.00544	0	0.98888	0	3e-05	3e-05	0.00092	0.00354	0.00366	0.00293	0	0.91417	0	0.00027	0.00027	0.00717	0.02672	0.02817	0.02322	0	0.4839	0	0.00082	0.00082	0.04311	0.32947	0.10219	0.0397
76	0	0.95331	0	0	0	0.0002	0.03995	0.00418	0.00236	0	0.9962	0	0	0	5e-05	0.00066	0.00139	0.00171	0	0.96861	0	0	0	0.00043	0.00526	0.01133	0.01436	0	0.92375	0	0	0	0.00096	0.032	0.02442	0.01886
77	0	0.74736	1e-05	8e-05	8e-05	0.00619	0.23249	0.01031	0.00348	0	0.98873	1e-05	5e-05	5e-05	0.00127	0.00361	0.00349	0.00278	0	0.90895	0.0001	0.0005	0.00049	0.0106	0.02878	0.02794	0.02264	0	0.69695	0.00013	0.00071	0.00071	0.02963	0.18597	0.05883	0.02707
78	0	0.80892	0	1e-05	1e-05	0.0017	0.17568	0.00994	0.00374	0	0.9915	0	1e-05	1e-05	0.00036	0.00241	0.00305	0.00266	0	0.93077	0	6e-05	6e-05	0.00302	0.01937	0.0247	0.02202	0	0.76436	0	7e-05	7e-05	0.00843	0.13938	0.05818	0.02951
79	0	0.93495	0	0	0	0.00044	0.05709	0.00497	0.00255	0	0.99548	0	0	0	0.0001	0.00092	0.00164	0.00186	0	0.9629	0	2e-05	2e-05	0.00085	0.00732	0.01334	0.01555	0	0.90292	0	2e-05	2e-05	0.00208	0.04569	0.02893	0.02033
80	0	0.72032	0.00019	0.00023	0.00023	0.01257	0.25382	0.00954	0.00311	0	0.98619	0.00017	0.00017	0.00017	0.00271	0.00435	0.00353	0.00271	0	0.89141	0.00157	0.00155	0.00155	0.02188	0.03337	0.02726	0.02141	0	0.66262	0.00162	0.00202	0.00202	0.05874	0.19707	0.05235	0.02356
81	0	0.05238	0.00164	0.00198	0.00199	0.07542	0.84451	0.0199	0.00218	0	0.95481	0.00072	0.00096	0.00096	0.01344	0.01588	0.00861	0.00462	0	0.66778	0.00637	0.00842	0.00842	0.10351	0.11445	0.0598	0.03126	0	0.01696	0.01194	0.01453	0.01454	0.29719	0.56582	0.06824	0.01076
82	0	0.95062	0	0	0	0.00023	0.04246	0.00429	0.00239	0	0.99614	0	0	0	6e-05	0.00068	0.00141	0.00172	0	0.96818	0	0	0	0.00046	0.00543	0.01148	0.01444	0	0.92067	0	0	0	0.00113	0.03406	0.02507	0.01906
83	0	0.82292	0	1e-05	1e-05	0.0017	0.16232	0.0094	0.00365	0	0.992	0	1e-05	1e-05	0.00037	0.00221	0.00286	0.00256	0	0.93445	0	5e-05	5e-05	0.00308	0.01787	0.02323	0.02127	0	0.77812	0	6e-05	6e-05	0.00848	0.1292	0.05524	0.02884
84	0	0.75147	0	3e-05	3e-05	0.0058	0.22801	0.01085	0.00381	0	0.99395	0	1e-05	1e-05	0.00033	0.00154	0.00208	0.00208	0	0.9467	0	7e-05	7e-05	0.00324	0.01377	0.01814	0.01801	0	0.64635	0	0.00029	0.00029	0.0288	0.21715	0.07438	0.03273
85	0	0.71616	0	9e-05	9e-05	0.0053	0.26324	0.01133	0.00378	0	0.99198	0	3e-05	3e-05	0.00058	0.00231	0.00268	0.00239	0	0.93579	0	0.00027	0.00027	0.00469	0.01808	0.0213	0.0196	0	0.66119	0	0.00085	0.00085	0.02701	0.21288	0.06736	0.02986
86	0	0.58202	0	0.00055	0.00055	0.01774	0.38296	0.01274	0.00343	0	0.97886	4e-05	0.00044	0.00045	0.00441	0.00732	0.00511	0.00338	0	0.83826	0.00032	0.00397	0.00397	0.03467	0.0548	0.03829	0.02571	0	0.52025	3e-05	0.00482	0.00482	0.08122	0.29565	0.06783	0.02538
87	0	0.74323	2e-05	0.00011	0.00011	0.00715	0.23618	0.00983	0.00337	0	0.99006	1e-05	5e-05	5e-05	0.00114	0.00307	0.00305	0.00255	0	0.91856	0.00013	0.00053	0.00053	0.00979	0.02486	0.02467	0.02092	0	0.68466	0.00023	0.00102	0.00102	0.03557	0.1933	0.05779	0.02642
88	0	0.87334	0	3e-05	3e-05	0.00201	0.11487	0.00683	0.00289	0	0.99293	0	2e-05	2e-05	0.0005	0.00194	0.00237	0.00222	0	0.94293	1e-05	0.00021	0.00021	0.00408	0.0153	0.01895	0.01832	0	0.83652	0	0.00024	0.00024	0.00955	0.09136	0.03928	0.0228
89	0	0.95229	0	0	0	0.00023	0.04092	0.0042	0.00236	0	0.99619	0	0	0	6e-05	0.00066	0.00139	0.0017	0	0.9686	0	0	0	0.00047	0.00531	0.0113	0.01431	0	0.92278	0	0	0	0.0011	0.03276	0.0245	0.01885
90	0	0.96133	0	0	0	0.00013	0.03249	0.00378	0.00225	0	0.99656	0	0	0	3e-05	0.00053	0.00125	0.00162	0	0.97158	0	0	0	0.00028	0.00427	0.01021	0.01365	0	0.93317	0	0	0	0.00064	0.02604	0.02211	0.01803
91	0	0.58629	1e-05	8e-05	8e-05	0.01149	0.38412	0.01404	0.00389	0	0.98577	1e-05	4e-05	4e-05	0.00174	0.00493	0.00431	0.00315	0	0.88478	9e-05	0.00041	0.00041	0.01489	0.03961	0.03444	0.02538	0	0.52306	0.00011	0.00074	0.00074	0.05529	0.31065	0.07972	0.02969
92	0	0.72631	1e-05	4e-05	4e-05	0.00629	0.25247	0.01115	0.0037	0	0.98906	1e-05	4e-05	4e-05	0.00113	0.00347	0.00347	0.00279	0	0.91195	7e-05	0.00034	0.00034	0.00943	0.0275	0.02766	0.02271	0	0.67379	7e-05	0.00033	0.00033	0.03045	0.20222	0.064	0.02879
93	0	0.89127	0	1e-05	1e-05	0.00137	0.0981	0.0064	0.00283	0	0.99362	0	1e-05	1e-05	0.00035	0.00166	0.0022	0.00215	0	0.94825	0	0.00011	0.00011	0.00286	0.01314	0.01773	0.0178	0	0.85558	0	0.00011	0.00011	0.0065	0.07828	0.03699	0.02242
94	0	0.64856	0	4e-05	4e-05	0.00554	0.32712	0.01439	0.00431	0	0.99053	0	1e-05	1e-05	0.00062	0.0029	0.00323	0.00269	0	0.92478	0	0.00013	0.00013	0.00498	0.02264	0.02549	0.02186	0	0.59692	0	0.00036	0.00036	0.02696	0.25986	0.08194	0.03361
95	0	0.61968	3e-05	5e-05	5e-05	0.00944	0.35336	0.01351	0.00388	0	0.9884	1e-05	2e-05	2e-05	0.00121	0.00377	0.00368	0.00288	0	0.90684	0.0001	0.00018	0.00018	0.01	0.02996	0.02932	0.02341	0	0.55859	0.00026	0.00044	0.00044	0.04756	0.28566	0.07724	0.02982
96	0	0.12905	0.00066	0.00044	0.00043	0.04939	0.79395	0.0225	0.00358	0	0.9659	0.00038	0.00025	0.00025	0.0082	0.01258	0.0079	0.00455	0	0.74653	0.0033	0.00215	0.00215	0.0637	0.09225	0.05714	0.03278	0	0.07811	0.00527	0.00357	0.00357	0.20665	0.57913	0.10092	0.02277
97	0	0.14574	0.00169	0.00086	0.00086	0.05398	0.77211	0.02126	0.0035	0	0.95988	0.00099	0.00056	0.00056	0.011	0.01414	0.00826	0.0046	0	0.7142	0.00821	0.00462	0.00462	0.08128	0.09873	0.05674	0.0316	0	0.09345	0.01327	0.00672	0.00672	0.22232	0.54374	0.09193	0.02184
98	0	0.8912	0	1e-05	1e-05	0.00119	0.09818	0.00653	0.00288	0	0.99317	0	2e-05	2e-05	0.0004	0.00183	0.00234	0.00223	0	0.94501	1e-05	0.00017	0.00017	0.00321	0.01434	0.01874	0.01834	0	0.85572	0	0.00012	0.00012	0.00563	0.07801	0.03765	0.02275
99	0	0.80797	0	6e-05	6e-05	0.00423	0.17608	0.00845	0.00313	0	0.99061	0	5e-05	5e-05	0.00094	0.00289	0.00296	0.0025	0	0.92461	2e-05	0.00043	0.00043	0.00778	0.02281	0.02354	0.02038	0	0.76597	1e-05	0.00058	0.00058	0.02022	0.13996	0.04823	0.02447
100	0	0.88906	0	0	0	0.00074	0.10023	0.00684	0.00313	0	0.99501	0	0	0	0.00011	0.00106	0.00183	0.00198	0	0.95794	0	1e-05	1e-05	0.00099	0.00887	0.01531	0.01688	0	0.84273	0	1e-05	1e-05	0.00397	0.08483	0.04286	0.02559
Min	0	0.05238	0	0	0	0.00011	0.03005	0.00365	0.00195	0	0.90489	0	0	0	3e-05	0.00048	0.00119	0.00158	0	0.46444	0	0	0	0.00022	0.00386	0.00974	0.01335	0	0	0	0	0	0.00053	0.02422	0.02143	0.00773
Max	0	0.96397	0.01769	0.00375	0.00376	0.09455	0.84451	0.03335	0.00812	0	0.99672	0.01368	0.00377	0.00378	0.03461	0.02403	0.01032	0.00531	0	0.97282	0.09183	0.02259	0.02261	0.20162	0.1237	0.06154	0.03812	0	0.01696	0.11306	0.02233	0.02235	0.35231	0.58125	0.15211	0.05203
Mean	0	0.726637	0.0002318	0.0001815	0.0001815	0.0091457	0.249322	0.0108133	0.0034859	0	0.988219	0.0001715	0.0001216	0.0001221	0.0017632	0.0036256	0.0033184	0.0026586	0	0.909675	0.0012162	0.0009762	0.0009756	0.0132103	0.0272086	0.0255678	0.0211682	0	0.680559	0.0015661	0.0014248	0.0014253	0.0387618	0.191153	0.0585831	0.0265261
sd	0	0.234569	0.0017811	0.000493115	0.000494069	0.0155841	0.213205	0.00633848	0.00112579	0	0.0118409	0.00137098	0.000411294	0.000412439	0.00408208	0.00379271	0.00189765	0.000833148	0	0.0749089	0.00922217	0.00269405	0.00269527	0.0261562	0.0248115	0.012541	0.00532216	0	0.241869	0.0114242	0.00341343	0.00341589	0.0608541	0.152642	0.0299405	0.00773238
	Backcross 3									Backcross 3									Backcross 3									Backcross 3
Individual #	P. tuberosa	P. mitu	F1	F2	F3	Backcross 1	Backcross 2	Backcross 3	Backcross 4	P. tuberosa	P. mitu	F1	F2	F3	Backcross 1	Backcross 2	Backcross 3	Backcross 4	P. tuberosa	P. mitu	F1	F2	F3	Backcross 1	Backcross 2	Backcross 3	Backcross 4	P. tuberosa	P. mitu	F1	F2	F3	Backcross 1	Backcross 2	Backcross 3	Backcross 4
1	0	0.98268	0	0	0	0.00086	0.00823	0.00519	0.00303	0	0.99509	0	0	0	0.00021	0.00114	0.00169	0.00187	0	0.96276	0	2e-05	2e-05	0.00137	0.00776	0.0129	0.01516	0	0.93601	0	2e-05	2e-05	0.0022	0.01776	0.02336	0.02063
2	0	0.85175	1e-05	0.00028	0.00029	0.03149	0.08242	0.02509	0.00867	0	0.9747	1e-05	0.00017	0.00017	0.00505	0.0089	0.00656	0.00445	0	0.81955	0.0001	0.00147	0.00147	0.03319	0.06024	0.04931	0.03468	0	0.61503	6e-05	0.00198	0.00198	0.06793	0.16128	0.10094	0.05078
3	0	0.98831	0	0	0	0.00035	0.0049	0.00386	0.00258	0	0.99634	0	0	0	9e-05	0.0007	0.00127	0.0016	0	0.97153	0	1e-05	1e-05	0.00061	0.00483	0.00987	0.01315	0	0.95262	0	1e-05	1e-05	0.00093	0.01083	0.01773	0.01788
4	0	0.99033	0	0	0	0.00021	0.00372	0.00335	0.0024	0	0.99684	0	0	0	5e-05	0.00052	0.0011	0.00148	0	0.97533	0	1e-05	1e-05	0.00035	0.00361	0.0085	0.0122	0	0.95936	0	1e-05	1e-05	0.00054	0.00814	0.01532	0.01663
5	0	0.9311	2e-05	0.00028	0.00028	0.01498	0.03727	0.0115	0.00456	0	0.9864	3e-05	0.00019	0.00019	0.00282	0.0043	0.00339	0.00268	0	0.90181	0.00025	0.00158	0.00158	0.01886	0.0293	0.0255	0.02112	0	0.7875	0.00024	0.00233	0.00233	0.04121	0.08392	0.05241	0.03006
6	0	0.98784	0	0	0	0.00046	0.00521	0.00391	0.00258	0	0.99623	0	0	0	0.00012	0.00075	0.0013	0.00161	0	0.97086	0	1e-05	1e-05	0.0008	0.00515	0.01001	0.01317	0	0.95174	0	1e-05	1e-05	0.00118	0.01139	0.01783	0.01783
7	0	0.77327	0.00013	0.00133	0.00134	0.05956	0.11702	0.03527	0.01209	0	0.98779	2e-05	0.00013	0.00013	0.00224	0.0038	0.00324	0.00265	0	0.91452	0.00017	0.00102	0.00102	0.0141	0.02495	0.02369	0.02054	0	0.49323	0.0006	0.00585	0.00585	0.10747	0.20613	0.12199	0.05887
8	0	0.98598	0	0	0	0.00054	0.0063	0.00441	0.00276	0	0.99582	0	0	0	0.00014	0.00088	0.00145	0.00171	0	0.96773	0	2e-05	2e-05	0.00092	0.00611	0.01119	0.01402	0	0.9454	0	2e-05	2e-05	0.00142	0.01387	0.0202	0.01908
9	0	0.98803	0	0	0	0.00039	0.00508	0.00391	0.00259	0	0.99606	0	0	0	0.00013	0.00081	0.00135	0.00164	0	0.96958	0	2e-05	2e-05	0.00087	0.00556	0.01047	0.01349	0	0.95191	0	1e-05	1e-05	0.00102	0.0112	0.01792	0.01793
10	0	0.92117	0	3e-05	3e-05	0.00729	0.04608	0.01788	0.00752	0	0.99149	0	1e-05	1e-05	0.00054	0.00247	0.00287	0.00261	0	0.9289	0	8e-05	8e-05	0.00403	0.01903	0.02476	0.02312	0	0.73423	0	0.00021	0.00021	0.01674	0.10098	0.09166	0.05596
11	0	0.98765	0	0	0	0.00044	0.00531	0.00398	0.00261	0	0.99626	0	0	0	0.00011	0.00073	0.00129	0.00161	0	0.97098	0	1e-05	1e-05	0.00072	0.00506	0.01001	0.0132	0	0.95067	0	2e-05	2e-05	0.00116	0.01175	0.01829	0.0181
12	0	0.98379	0	0	0	0.00096	0.00763	0.00475	0.00285	0	0.99537	0	0	0	0.00024	0.00106	0.00155	0.00176	0	0.96442	0	4e-05	4e-05	0.00161	0.0074	0.01205	0.01444	0	0.93902	0	4e-05	4e-05	0.00254	0.01692	0.0218	0.01965
13	0	0.98652	0	0	0	0.00054	0.00598	0.00425	0.0027	0	0.99593	0	0	0	0.00014	0.00085	0.0014	0.00167	0	0.96861	0	1e-05	1e-05	0.00094	0.00588	0.01082	0.01373	0	0.94729	0	1e-05	1e-05	0.00142	0.01318	0.01944	0.01865
14	0	0.9706	0	1e-05	1e-05	0.00258	0.01546	0.00757	0.00377	0	0.99284	0	1e-05	1e-05	0.00056	0.00199	0.00234	0.00225	0	0.9462	0	8e-05	8e-05	0.00375	0.01368	0.01798	0.01823	0	0.8996	0	9e-05	9e-05	0.00671	0.03385	0.03421	0.02545
15	0	0.98618	0	0	0	0.00068	0.0062	0.00425	0.00269	0	0.99559	0	0	0	0.00022	0.00099	0.00148	0.00172	0	0.9662	0	2e-05	2e-05	0.00147	0.00682	0.01144	0.01403	0	0.94652	0	1e-05	1e-05	0.00177	0.01368	0.01944	0.01856
16	0	0.98195	0	1e-05	1e-05	0.00128	0.00871	0.00509	0.00295	0	0.99501	0	1e-05	1e-05	0.0003	0.0012	0.00165	0.00182	0	0.96203	0	9e-05	9e-05	0.00201	0.00822	0.01272	0.01484	0	0.93418	0	0.0001	0.0001	0.00331	0.01902	0.02309	0.0202
17	0	0.97074	0	1e-05	1e-05	0.0025	0.01539	0.00759	0.00377	0	0.99274	0	1e-05	1e-05	0.00058	0.00203	0.00237	0.00227	0	0.94566	1e-05	7e-05	7e-05	0.00383	0.01389	0.01815	0.01832	0	0.90041	0	7e-05	7e-05	0.00644	0.03344	0.03412	0.02545
18	0	0.94501	4e-05	0.0001	0.0001	0.01075	0.02933	0.01032	0.00436	0	0.98839	3e-05	7e-05	7e-05	0.00204	0.00365	0.00316	0.00261	0	0.91545	0.0003	0.00058	0.00059	0.01371	0.02491	0.02382	0.02064	0	0.83511	0.00039	0.00077	0.00077	0.02698	0.06285	0.04497	0.02817
19	0	0.98735	0	0	0	0.00048	0.00549	0.00404	0.00263	0	0.99617	0	0	0	0.00012	0.00077	0.00132	0.00162	0	0.97042	0	2e-05	2e-05	0.00078	0.00527	0.01019	0.01331	0	0.95019	0	2e-05	2e-05	0.00124	0.012	0.01841	0.01813
20	0	0.99388	0	0	0	4e-05	0.00175	0.00232	0.002	0	0.99771	0	0	0	1e-05	0.00026	0.00077	0.00125	0	0.98183	0	0	0	8e-05	0.00178	0.00601	0.0103	0	0.97135	0	0	0	0.00011	0.00386	0.01068	0.01399
21	0	0.98392	0	1e-05	1e-05	0.001	0.00755	0.00469	0.00283	0	0.99518	0	1e-05	1e-05	0.00027	0.00113	0.0016	0.00179	0	0.96332	0	8e-05	8e-05	0.00181	0.00779	0.01232	0.01459	0	0.94002	0	6e-05	6e-05	0.0026	0.01653	0.02134	0.0194
22	0	0.95759	0	0	0	0.0021	0.02329	0.01163	0.00537	0	0.99237	0	0	0	0.00034	0.002	0.0027	0.00259	0	0.94139	0	2e-05	2e-05	0.0023	0.01393	0.02104	0.02129	0	0.83334	0	4e-05	4e-05	0.00662	0.05763	0.06133	0.04101
23	0	0.98187	0	0	0	0.00083	0.00867	0.00547	0.00315	0	0.99561	0	0	0	0.00016	0.00095	0.00152	0.00176	0	0.96645	0	1e-05	1e-05	0.00102	0.00647	0.01165	0.01438	0	0.93171	0	2e-05	2e-05	0.00222	0.01914	0.02519	0.02171
24	0	0.98734	0	0	0	0.00043	0.00546	0.0041	0.00267	0	0.99612	0	0	0	0.00011	0.00077	0.00135	0.00165	0	0.97002	0	2e-05	2e-05	0.00071	0.00531	0.01041	0.01352	0	0.94984	0	2e-05	2e-05	0.0011	0.01194	0.01871	0.01838
25	0	0.98313	0	1e-05	1e-05	0.00121	0.008	0.00479	0.00286	0	0.99537	0	1e-05	1e-05	0.00026	0.00107	0.00154	0.00175	0	0.96438	0	6e-05	6e-05	0.0018	0.00745	0.01193	0.01432	0	0.93747	0	7e-05	7e-05	0.00314	0.01769	0.02194	0.01963
26	0	0.98786	0	0	0	0.00044	0.00519	0.00392	0.00259	0	0.99627	0	0	0	0.00011	0.00073	0.00128	0.0016	0	0.97122	0	2e-05	2e-05	0.00072	0.005	0.00991	0.01312	0	0.95182	0	2e-05	2e-05	0.00113	0.01132	0.01785	0.01785
27	0	0.76613	0	0.00073	0.00073	0.04752	0.1355	0.03825	0.01114	0	0.97159	0	0.00025	0.00026	0.00527	0.01056	0.00739	0.00468	0	0.79753	2e-05	0.00218	0.00218	0.03482	0.07129	0.05559	0.03638	0	0.43552	1e-05	0.00469	0.00469	0.10292	0.25463	0.13987	0.05768
28	0	0.98652	0	0	0	0.00054	0.006	0.00424	0.0027	0	0.99592	0	0	0	0.00014	0.00086	0.0014	0.00168	0	0.96862	0	2e-05	2e-05	0.00094	0.0059	0.01081	0.01371	0	0.94761	0	1e-05	1e-05	0.0014	0.01311	0.0193	0.01856
29	0	0.9916	0	0	0	0.00015	0.003	0.00299	0.00226	0	0.99715	0	0	0	4e-05	0.00043	0.00098	0.0014	0	0.97767	0	0	0	0.00025	0.00294	0.00761	0.01153	0	0.96363	0	0	0	0.00038	0.00659	0.01368	0.01572
30	0	0.94417	1e-05	6e-05	6e-05	0.01058	0.03055	0.01025	0.00432	0	0.98918	1e-05	4e-05	4e-05	0.00187	0.00338	0.00297	0.0025	0	0.91908	0.00014	0.00037	0.00037	0.01307	0.02385	0.02296	0.02016	0	0.81814	0.00014	0.00055	0.00055	0.03041	0.07177	0.0489	0.02953
31	0	0.96057	0	5e-05	5e-05	0.00423	0.02174	0.0092	0.00417	0	0.99089	0	3e-05	3e-05	0.0009	0.00279	0.00285	0.0025	0	0.93247	0	0.0003	0.0003	0.00603	0.01915	0.02171	0.02004	0	0.87282	0	0.00037	0.00037	0.01077	0.04706	0.04095	0.02768
32	0	0.99267	0	0	0	9e-05	0.0024	0.00269	0.00215	0	0.9974	0	0	0	2e-05	0.00035	0.00089	0.00134	0	0.97951	0	0	0	0.00015	0.00239	0.00692	0.01103	0	0.96712	0	0	0	0.00022	0.00527	0.01238	0.015
33	0	0.94048	0	5e-05	5e-05	0.00671	0.03403	0.01326	0.00541	0	0.98892	0	3e-05	3e-05	0.00118	0.00352	0.00345	0.00286	0	0.91891	0	0.00027	0.00027	0.00779	0.02391	0.02607	0.02278	0	0.80905	0	0.00041	0.00041	0.01816	0.07536	0.06035	0.03626
34	0	0.90085	0	0.00029	0.00029	0.0179	0.05607	0.01809	0.00652	0	0.98318	1e-05	0.00016	0.00016	0.00298	0.00563	0.00452	0.00336	0	0.88176	0.0001	0.00131	0.00131	0.01917	0.03718	0.03325	0.02593	0	0.70688	3e-05	0.00219	0.00218	0.04656	0.12121	0.07925	0.0417
35	0	0.98442	0	0	0	0.00082	0.00725	0.00467	0.00284	0	0.99564	0	0	0	0.00018	0.00096	0.00149	0.00173	0	0.96608	0	3e-05	3e-05	0.00123	0.00676	0.01164	0.01424	0	0.94027	0	3e-05	3e-05	0.00215	0.01625	0.02162	0.01964
36	0	0.97355	0	4e-05	4e-05	0.00343	0.01348	0.00622	0.00324	0	0.99267	1e-05	5e-05	5e-05	0.00103	0.00203	0.00211	0.00204	0	0.94581	0.00012	0.00045	0.00045	0.00683	0.01385	0.01605	0.01644	0	0.91126	0	0.00032	0.00032	0.00889	0.02936	0.02796	0.02187
37	0	0.98621	0	0	0	0.00057	0.00618	0.00431	0.00272	0	0.99591	0	0	0	0.00014	0.00086	0.00141	0.00168	0	0.96831	0	2e-05	2e-05	0.00094	0.00597	0.01093	0.0138	0	0.9463	0	2e-05	2e-05	0.00147	0.01361	0.01976	0.01881
38	0	0.98839	0	0	0	0.00041	0.00488	0.00378	0.00254	0	0.99639	0	0	0	0.0001	0.00069	0.00124	0.00157	0	0.97209	0	1e-05	1e-05	0.00069	0.00473	0.00958	0.01288	0	0.95348	0	1e-05	1e-05	0.00106	0.01067	0.01724	0.01753
39	0	0.98825	0	0	0	0.00043	0.00496	0.0038	0.00255	0	0.99648	0	0	0	9e-05	0.00066	0.00121	0.00155	0	0.97236	0	1e-05	1e-05	0.00064	0.00464	0.00951	0.01285	0	0.95242	0	1e-05	1e-05	0.00112	0.01109	0.01762	0.01774
40	0	0.98889	0	0	0	0.00029	0.00453	0.00374	0.00255	0	0.99648	0	0	0	7e-05	0.00064	0.00123	0.00158	0	0.97261	0	1e-05	1e-05	0.00049	0.00442	0.00951	0.01294	0	0.95456	0	1e-05	1e-05	0.00076	0.00994	0.01711	0.01762
41	0	0.97662	0	2e-05	2e-05	0.00258	0.01178	0.00584	0.00316	0	0.99412	0	1e-05	1e-05	0.00053	0.00154	0.00186	0.00193	0	0.95494	1e-05	0.00011	0.00011	0.0037	0.01089	0.01449	0.01575	0	0.91822	1e-05	0.00013	0.00013	0.00676	0.02637	0.02683	0.02156
42	0	0.89758	0	0.00018	0.00018	0.01892	0.05823	0.01836	0.00656	0	0.98257	0	0.00011	0.00011	0.00323	0.00595	0.00464	0.0034	0	0.87679	3e-05	0.00092	0.00092	0.02119	0.03969	0.03425	0.02622	0	0.69893	0	0.0014	0.0014	0.04934	0.12665	0.08052	0.04174
43	0	0.98308	0	0	0	0.00124	0.00804	0.00479	0.00285	0	0.99528	0	0	0	0.00029	0.00111	0.00156	0.00176	0	0.96401	0	3e-05	3e-05	0.00196	0.00762	0.012	0.01434	0	0.93773	0	3e-05	3e-05	0.00325	0.01765	0.02179	0.01952
44	0	0.93609	0	1e-05	1e-05	0.00677	0.03822	0.01345	0.00545	0	0.99189	0	1e-05	1e-05	0.00055	0.00239	0.0027	0.00246	0	0.9353	0	5e-05	5e-05	0.00412	0.01782	0.02204	0.02063	0	0.75848	0	0.00015	0.00015	0.02081	0.10258	0.07624	0.04159
45	0	0.99187	0	0	0	0.00012	0.00284	0.00293	0.00224	0	0.99721	0	0	0	3e-05	0.0004	0.00096	0.00139	0	0.97807	0	0	0	0.00021	0.00279	0.00748	0.01145	0	0.96443	0	0	0	0.00031	0.00623	0.01342	0.0156
46	0	0.94882	4e-05	7e-05	7e-05	0.01229	0.02604	0.00865	0.00402	0	0.99378	1e-05	2e-05	2e-05	0.00072	0.00165	0.00188	0.00193	0	0.95065	0.00014	0.00016	0.00016	0.00535	0.01229	0.0152	0.01606	0	0.811	0.00055	0.00067	0.00067	0.03249	0.07212	0.05107	0.03142
47	0	0.93717	0	4e-05	4e-05	0.00644	0.03604	0.01438	0.0059	0	0.98921	0	2e-05	2e-05	0.00104	0.00333	0.00345	0.00293	0	0.92027	0	0.00018	0.00018	0.00691	0.02268	0.02629	0.02348	0	0.78524	0	0.00032	0.00032	0.01847	0.08389	0.06996	0.0418
48	0	0.97021	0	2e-05	2e-05	0.00195	0.01598	0.00793	0.00388	0	0.99325	0	2e-05	2e-05	0.00039	0.00185	0.00227	0.0022	0	0.94935	0	0.00015	0.00015	0.0026	0.0127	0.01731	0.01775	0	0.89775	0	0.0002	0.0002	0.00504	0.03496	0.03581	0.02605
49	0	0.9733	0	2e-05	2e-05	0.00284	0.01381	0.00661	0.0034	0	0.99317	0	2e-05	2e-05	0.00066	0.00189	0.00215	0.0021	0	0.94912	1e-05	0.00015	0.00015	0.00439	0.01293	0.01635	0.0169	0	0.90996	0	0.00015	0.00015	0.00731	0.02996	0.0296	0.02287
50	0	0.97701	0	0	0	0.00125	0.01155	0.00664	0.00354	0	0.99401	0	0	0	0.00029	0.00151	0.00207	0.00212	0	0.9544	0	2e-05	2e-05	0.00195	0.01042	0.01592	0.01727	0	0.91691	0	3e-05	3e-05	0.00328	0.02534	0.03022	0.0242
51	0	0.99184	0	0	0	0.00012	0.00285	0.00293	0.00225	0	0.9972	0	0	0	3e-05	0.00041	0.00097	0.00139	0	0.97797	0	0	0	0.00021	0.00282	0.00752	0.01148	0	0.96427	0	0	0	0.00032	0.00629	0.01348	0.01564
52	0	0.78705	6e-05	0.00545	0.0055	0.06927	0.10379	0.02251	0.00637	0	0.9605	9e-05	0.00291	0.00292	0.01217	0.01152	0.00616	0.00373	0	0.75109	0.00074	0.02175	0.02179	0.07154	0.06827	0.03978	0.02503	0	0.4804	0.00048	0.03598	0.03596	0.15527	0.18701	0.07474	0.03015
53	0	0.97938	0	0	0	0.00114	0.01024	0.00596	0.00327	0	0.99508	0	0	0	0.00021	0.00115	0.00169	0.00186	0	0.96242	0	2e-05	2e-05	0.00143	0.00793	0.013	0.01518	0	0.92489	0	3e-05	3e-05	0.00301	0.02257	0.02709	0.02238
54	0	0.90803	0	4e-05	4e-05	0.00837	0.05126	0.02261	0.00964	0	0.99415	0	0	0	0.00028	0.00145	0.00202	0.0021	0	0.95639	0	3e-05	3e-05	0.00178	0.00969	0.01523	0.01686	0	0.73794	0	0.00015	0.00015	0.01528	0.09625	0.09251	0.05772
55	0	0.98706	0	0	0	0.00047	0.00566	0.00414	0.00267	0	0.99608	0	0	0	0.00012	0.00079	0.00136	0.00165	0	0.96964	0	1e-05	1e-05	0.00079	0.00549	0.01051	0.01355	0	0.94882	0	1e-05	1e-05	0.00123	0.01248	0.01899	0.01846
56	0	0.93746	0	0.00027	0.00027	0.01145	0.03434	0.01156	0.00464	0	0.9863	0	0.00019	0.00019	0.00242	0.00446	0.00361	0.00281	0	0.90239	3e-05	0.00162	0.00163	0.01579	0.02984	0.02676	0.02194	0	0.81598	0	0.00206	0.00206	0.02847	0.07239	0.0495	0.02953
57	0	0.99256	0	0	0	7e-05	0.00242	0.00275	0.00219	0	0.99735	0	0	0	2e-05	0.00035	0.00091	0.00136	0	0.97897	0	0	0	0.00014	0.00247	0.00716	0.01126	0	0.96632	0	0	0	0.00019	0.00539	0.01277	0.01532
58	0	0.98875	0	0	0	0.00028	0.00461	0.00379	0.00257	0	0.99644	0	0	0	7e-05	0.00065	0.00125	0.00159	0	0.97222	0	1e-05	1e-05	0.00049	0.00453	0.00968	0.01307	0	0.95383	0	1e-05	1e-05	0.00074	0.01019	0.01743	0.0178
59	0	0.97479	0	1e-05	1e-05	0.00161	0.01295	0.007	0.00363	0	0.99357	0	0	0	0.00037	0.00169	0.00218	0.00217	0	0.95129	0	4e-05	4e-05	0.00251	0.01166	0.01677	0.01768	0	0.9106	0	4e-05	4e-05	0.00424	0.02848	0.03185	0.02476
60	0	0.98198	0	1e-05	1e-05	0.00136	0.00871	0.00502	0.00292	0	0.99506	0	1e-05	1e-05	0.00031	0.00118	0.00162	0.0018	0	0.96227	0	8e-05	8e-05	0.00211	0.00821	0.01255	0.01468	0	0.93408	0	9e-05	9e-05	0.00357	0.01923	0.02291	0.02003
61	0	0.9862	0	0	0	0.0007	0.00619	0.00423	0.00268	0	0.99562	0	0	0	0.00023	0.00098	0.00146	0.0017	0	0.96619	0	4e-05	4e-05	0.0016	0.00682	0.01135	0.01396	0	0.94664	0	2e-05	2e-05	0.00182	0.01363	0.01936	0.01851
62	0	0.99184	0	0	0	0.00011	0.00284	0.00295	0.00225	0	0.99718	0	0	0	3e-05	0.00041	0.00098	0.0014	0	0.9778	0	0	0	0.0002	0.00285	0.00759	0.01155	0	0.96423	0	0	0	0.00029	0.00626	0.01353	0.01569
63	0	0.99052	0	0	0	0.00012	0.00345	0.00343	0.00247	0	0.99682	0	0	0	3e-05	0.00049	0.00113	0.00153	0	0.97515	0	0	0	0.00021	0.00339	0.0087	0.01255	0	0.95941	0	0	0	0.00031	0.00753	0.01564	0.01711
64	0	0.97076	0	4e-05	4e-05	0.00324	0.01534	0.00705	0.00353	0	0.99285	0	3e-05	3e-05	0.00068	0.00202	0.00224	0.00215	0	0.94648	0	0.00026	0.00026	0.00457	0.01391	0.01716	0.01736	0	0.90252	0	0.00031	0.00031	0.00817	0.0334	0.03163	0.02366
65	0	0.98775	0	0	0	0.00045	0.00526	0.00393	0.0026	0	0.99637	0	0	0	0.0001	0.0007	0.00125	0.00158	0	0.97147	0	1e-05	1e-05	0.00069	0.00492	0.00983	0.01307	0	0.9506	0	1e-05	1e-05	0.0012	0.01182	0.01828	0.01808
66	0	0.91061	0	0.00026	0.00026	0.01744	0.04971	0.01589	0.00583	0	0.98375	1e-05	0.00015	0.00015	0.00309	0.00543	0.00425	0.00317	0	0.88606	6e-05	0.00127	0.00127	0.01984	0.03591	0.03118	0.02442	0	0.74373	4e-05	0.00195	0.00195	0.04389	0.10483	0.0673	0.03633
67	0	0.99063	0	0	0	0.0002	0.00355	0.00326	0.00237	0	0.99691	0	0	0	5e-05	0.00051	0.00107	0.00146	0	0.9758	0	0	0	0.00034	0.00349	0.00831	0.01205	0	0.96035	0	0	0	0.00051	0.00779	0.01493	0.01641
68	0	0.84108	1e-05	0.00016	0.00017	0.02353	0.08844	0.03334	0.01327	0	0.99181	0	1e-05	1e-05	0.00071	0.00236	0.00264	0.00245	0	0.94055	1e-05	9e-05	9e-05	0.00452	0.0156	0.01975	0.01938	0	0.60287	3e-05	0.00057	0.00057	0.0403	0.15809	0.12628	0.07129
69	0	0.99108	0	0	0	0.00017	0.00329	0.00313	0.00232	0	0.99688	0	0	0	6e-05	0.00052	0.00108	0.00147	0	0.97563	0	0	0	0.00038	0.00357	0.00835	0.01206	0	0.96184	0	0	0	0.00044	0.00723	0.01437	0.01611
70	0	0.97928	0	1e-05	1e-05	0.00167	0.01038	0.00556	0.00308	0	0.99444	0	1e-05	1e-05	0.00039	0.00142	0.00181	0.0019	0	0.95792	0	0.0001	0.0001	0.00265	0.00981	0.01392	0.0155	0	0.92631	0	0.00011	0.00011	0.00439	0.02277	0.02526	0.02104
71	0	0.92297	0	8e-05	8e-05	0.0116	0.04339	0.01555	0.00632	0	0.98916	0	3e-05	3e-05	0.00123	0.0034	0.00333	0.00282	0	0.91178	1e-05	0.0003	0.0003	0.00922	0.02608	0.0281	0.02422	0	0.73567	1e-05	0.00066	0.00066	0.02986	0.10537	0.08112	0.04666
72	0	0.95638	0	4e-05	4e-05	0.00616	0.02414	0.00914	0.0041	0	0.99112	0	3e-05	3e-05	0.00114	0.00267	0.00264	0.00236	0	0.93324	3e-05	0.00027	0.00027	0.00784	0.01871	0.02048	0.01918	0	0.84974	0	0.00039	0.00039	0.01824	0.05774	0.0447	0.0288
73	0	0.99037	0	0	0	0.00024	0.00372	0.0033	0.00237	0	0.99689	0	0	0	6e-05	0.00052	0.00107	0.00146	0	0.97562	0	0	0	0.0004	0.00358	0.00834	0.01205	0	0.9595	0	0	0	0.00063	0.00821	0.01516	0.01649
74	0	0.97948	0	1e-05	1e-05	0.00113	0.01024	0.0059	0.00324	0	0.99436	0	1e-05	1e-05	0.00028	0.00143	0.00192	0.002	0	0.95755	0	6e-05	6e-05	0.00183	0.00968	0.01464	0.01618	0	0.92667	0	6e-05	6e-05	0.00287	0.02201	0.02639	0.02194
75	0	0.99121	0	0	0	0.00016	0.00322	0.0031	0.00231	0	0.99704	0	0	0	4e-05	0.00046	0.00103	0.00143	0	0.97677	0	0	0	0.00028	0.00319	0.00796	0.0118	0	0.96223	0	0	0	0.00042	0.00707	0.01423	0.01604
76	0	0.98838	0	0	0	0.00038	0.00489	0.0038	0.00255	0	0.99641	0	0	0	9e-05	0.00068	0.00124	0.00157	0	0.97211	0	1e-05	1e-05	0.00064	0.00471	0.00961	0.01292	0	0.95309	0	1e-05	1e-05	0.00101	0.01079	0.01744	0.01765
77	0	0.98639	0	0	0	0.00038	0.00589	0.0045	0.00284	0	0.99637	0	0	0	7e-05	0.00067	0.00127	0.00161	0	0.9718	0	0	0	0.0005	0.00459	0.00986	0.01324	0	0.94558	0	0	0	0.00102	0.01306	0.02064	0.01969
78	0	0.99181	0	0	0	0.00011	0.00285	0.00297	0.00226	0	0.99717	0	0	0	3e-05	0.00041	0.00098	0.00141	0	0.97774	0	0	0	0.00019	0.00285	0.00763	0.01159	0	0.96412	0	0	0	0.00028	0.00627	0.0136	0.01574
79	0	0.9675	0	6e-05	6e-05	0.00483	0.01702	0.00707	0.00347	0	0.992	0	5e-05	5e-05	0.00111	0.00233	0.00231	0.00215	0	0.94057	2e-05	0.00042	0.00042	0.00751	0.01609	0.01767	0.01731	0	0.89429	1e-05	0.00045	0.00045	0.01255	0.03722	0.0318	0.02324
80	0	0.95796	0	1e-05	1e-05	0.0041	0.02341	0.01007	0.00444	0	0.99134	0	1e-05	1e-05	0.00076	0.0026	0.00279	0.00249	0	0.93623	0	8e-05	8e-05	0.00499	0.01759	0.02112	0.01991	0	0.86619	0	0.0001	0.0001	0.01035	0.04999	0.04409	0.02917
81	0	0.49901	0.00034	0.00689	0.00692	0.19896	0.2285	0.04856	0.01083	0	0.89166	0.00121	0.00419	0.00419	0.04364	0.03304	0.01499	0.00708	0	0.48251	0.00708	0.02234	0.02237	0.2084	0.15248	0.07094	0.03388	0	0.16548	0.0017	0.02704	0.02702	0.34877	0.30373	0.09739	0.02888
82	0	0.99098	0	0	0	0.00019	0.00336	0.00315	0.00232	0	0.997	0	0	0	5e-05	0.00048	0.00104	0.00144	0	0.97655	0	0	0	0.00031	0.00328	0.00802	0.01183	0	0.96161	0	0	0	0.00048	0.00736	0.01443	0.01612
83	0	0.96913	0	0	0	0.00119	0.01604	0.00911	0.00453	0	0.9937	0	0	0	0.00021	0.00152	0.00226	0.00232	0	0.95109	0	1e-05	1e-05	0.00145	0.01067	0.0177	0.01907	0	0.87947	0	1e-05	1e-05	0.00361	0.03804	0.04557	0.03329
84	0	0.98758	0	0	0	0.00044	0.00535	0.004	0.00263	0	0.99622	0	0	0	0.00011	0.00074	0.00131	0.00162	0	0.97044	0	1e-05	1e-05	0.00074	0.00522	0.01022	0.01336	0	0.95011	0	1e-05	1e-05	0.00116	0.01193	0.01853	0.01824
85	0	0.98557	0	0	0	0.00069	0.00658	0.00441	0.00275	0	0.99581	0	0	0	0.00016	0.0009	0.00143	0.00169	0	0.96746	0	2e-05	2e-05	0.00111	0.0063	0.01116	0.01392	0	0.94413	0	2e-05	2e-05	0.00183	0.01463	0.02034	0.01903
86	0	0.96029	0	0.00011	0.00011	0.00565	0.02147	0.0085	0.00388	0	0.99025	0	9e-05	9e-05	0.00135	0.00301	0.00279	0.00241	0	0.92927	1e-05	0.00079	0.00079	0.00884	0.02025	0.02094	0.01912	0	0.87559	0	0.00081	0.00081	0.0142	0.04586	0.03727	0.02546
87	0	0.9886	0	0	0	0.00041	0.00476	0.00371	0.00252	0	0.99649	0	0	0	0.0001	0.00066	0.00121	0.00155	0	0.97275	0	1e-05	1e-05	0.00065	0.00452	0.00934	0.01272	0	0.95402	0	1e-05	1e-05	0.00106	0.01047	0.01702	0.01741
88	0	0.1999	0.00017	0.01638	0.01641	0.29527	0.3514	0.09604	0.02443	0	0.85018	0.00045	0.00841	0.00845	0.05586	0.04593	0.02123	0.0095	0	0.37371	0.00206	0.03843	0.03851	0.23601	0.18786	0.08579	0.03763	0	0.03168	0.00027	0.02904	0.02899	0.36644	0.37932	0.12963	0.03463
89	0	0.9462	0	1e-05	1e-05	0.00492	0.0321	0.0118	0.00495	0	0.99315	0	1e-05	1e-05	0.00051	0.00191	0.00224	0.00218	0	0.94746	0	5e-05	5e-05	0.00352	0.01339	0.0176	0.01792	0	0.80463	0	0.00013	0.00013	0.01583	0.07618	0.0638	0.03929
90	0	0.96419	0	2e-05	2e-05	0.00351	0.01956	0.00866	0.00403	0	0.99144	0	2e-05	2e-05	0.00081	0.00257	0.00271	0.00243	0	0.9368	0	0.00016	0.00016	0.00531	0.0175	0.02057	0.01948	0	0.88313	0	0.00018	0.00018	0.00896	0.04217	0.03851	0.02688
91	0	0.99344	0	0	0	6e-05	0.00198	0.00246	0.00206	0	0.99761	0	0	0	1e-05	0.00029	0.00081	0.00128	0	0.98105	0	0	0	0.0001	0.00197	0.00632	0.01056	0	0.9698	0	0	0	0.00015	0.00436	0.01132	0.01438
92	0	0.99055	0	0	0	0.00018	0.00357	0.0033	0.00239	0	0.99688	0	0	0	5e-05	0.00051	0.00109	0.00148	0	0.97555	0	0	0	0.00032	0.00352	0.00844	0.01217	0	0.95993	0	0	0	0.00048	0.00786	0.01515	0.01658
93	0	0.99154	0	0	0	0.00014	0.00304	0.00301	0.00227	0	0.99714	0	0	0	4e-05	0.00043	0.00099	0.00141	0	0.97749	0	0	0	0.00024	0.00298	0.00769	0.0116	0	0.96316	0	0	0	0.00038	0.00673	0.01389	0.01585
94	0	0.97518	0	2e-05	2e-05	0.00198	0.01287	0.00653	0.0034	0	0.99355	0	1e-05	1e-05	0.00046	0.00176	0.00211	0.00209	0	0.95175	0	0.00012	0.00012	0.00305	0.01196	0.0161	0.01689	0	0.91489	0	0.00014	0.00014	0.005	0.0277	0.02921	0.02291
95	0	0.91835	0	1e-05	1e-05	0.00471	0.04794	0.02046	0.00851	0	0.98931	0	1e-05	1e-05	0.00065	0.00318	0.00368	0.00317	0	0.90954	0	9e-05	9e-05	0.00498	0.0246	0.03205	0.02865	0	0.7117	0	0.00012	0.00012	0.01278	0.10429	0.10515	0.06584
96	9e-05	0.6934	0.00081	0.01749	0.01759	0.12247	0.11822	0.02358	0.00635	0.00074	0.92435	0.00261	0.01062	0.01065	0.02511	0.01496	0.007	0.00397	0.00057	0.58909	0.01783	0.0671	0.06716	0.12605	0.07358	0.03688	0.02174	6e-05	0.34194	0.00485	0.08911	0.089	0.22525	0.16623	0.05993	0.02363
97	0	0.98776	0	0	0	0.00045	0.00525	0.00394	0.0026	0	0.99621	0	0	0	0.00012	0.00075	0.0013	0.00161	0	0.97076	0	1e-05	1e-05	0.00077	0.00517	0.01007	0.01322	0	0.95147	0	1e-05	1e-05	0.00115	0.01148	0.01797	0.01791
98	0	0.98564	0	0	0	0.00082	0.00651	0.00431	0.00271	0	0.99595	0	0	0	0.00017	0.00086	0.00137	0.00165	0	0.96851	0	2e-05	2e-05	0.00119	0.00599	0.01069	0.01357	0	0.94476	0	3e-05	3e-05	0.00213	0.01446	0.01987	0.01873
99	0	0.98489	0	0	0	0.00079	0.00697	0.00455	0.00279	0	0.99561	0	0	0	0.00019	0.00097	0.00149	0.00173	0	0.96632	0	2e-05	2e-05	0.0013	0.00672	0.0115	0.01412	0	0.94261	0	2e-05	2e-05	0.00206	0.01532	0.02076	0.0192
100	0	0.98506	0	0	0	0.00083	0.00687	0.00447	0.00276	0	0.99528	0	1e-05	1e-05	0.00029	0.0011	0.00156	0.00176	0	0.96374	0	5e-05	5e-05	0.00198	0.00769	0.01209	0.0144	0	0.94323	0	3e-05	3e-05	0.00216	0.01511	0.02044	0.01901
Min	0	0.1999	0	0	0	4e-05	0.00175	0.00232	0.002	0	0.85018	0	0	0	1e-05	0.00026	0.00077	0.00125	0	0.37371	0	0	0	8e-05	0.00178	0.00601	0.0103	0	0.03168	0	0	0	0.00011	0.00386	0.01068	0.01399
Max	9e-05	0.99388	0.00081	0.01749	0.01759	0.29527	0.3514	0.09604	0.02443	0.00074	0.99771	0.00261	0.01062	0.01065	0.05586	0.04593	0.02123	0.0095	0.00057	0.98183	0.01783	0.0671	0.06716	0.23601	0.18786	0.08579	0.03763	6e-05	0.97135	0.00485	0.08911	0.089	0.36644	0.37932	0.13987	0.07129
Mean	9e-07	0.949586	1.64e-05	0.0005103	0.0005127	0.0110498	0.0249513	0.0092919	0.0040785	7.4e-06	0.9902	4.5e-05	0.000282	0.0002829	0.0019477	0.0026866	0.0023909	0.0021565	5.7e-06	0.936298	0.0002928	0.0016782	0.0016805	0.0102929	0.0160611	0.0169474	0.0167435	6e-07	0.866293	9.42e-05	0.0021323	0.0021302	0.0208721	0.0464656	0.0367482	0.0252638
sd	0	0.102793	8e-05	0.00251889	0.00252939	0.0381508	0.0471644	0.0119932	0.00304486	7.4e-06	0.0194926	0.000289323	0.00142791	0.00143259	0.0074877	0.00585363	0.00263887	0.00111836	5.7e-05	0.089798	0.00191885	0.00821993	0.0082301	0.0340913	0.0263532	0.0126819	0.00560495	0	0.164911	0.000519592	0.0102688	0.0102569	0.0578989	0.0648858	0.0299151	0.0120915
	Backcross 4									Backcross 4									Backcross 4									Backcross 4
Individual #	P. tuberosa	P. mitu	F1	F2	F3	Backcross 1	Backcross 2	Backcross 3	Backcross 4	P. tuberosa	P. mitu	F1	F2	F3	Backcross 1	Backcross 2	Backcross 3	Backcross 4	P. tuberosa	P. mitu	F1	F2	F3	Backcross 1	Backcross 2	Backcross 3	Backcross 4	P. tuberosa	P. mitu	F1	F2	F3	Backcross 1	Backcross 2	Backcross 3	Backcross 4
1	0	0.99578	0	0	0	3e-05	0.00056	0.0016	0.00203	0	0.99775	0	0	0	2e-05	0.00024	0.00074	0.00125	0	0.98066	0	0	0	0.00018	0.0021	0.00638	0.01068	0	0.97058	0	0	0	0.00022	0.00356	0.01071	0.01493
2	0	0.99117	0	0	0	0.00034	0.00217	0.00332	0.003	0	0.99616	0	0	0	0.00015	0.00071	0.0013	0.00167	0	0.96674	0	3e-05	3e-05	0.00138	0.00625	0.0113	0.01427	0	0.93514	0	4e-05	4e-05	0.00282	0.01536	0.02387	0.02273
3	0	0.99178	0	1e-05	1e-05	0.00032	0.00196	0.00307	0.00284	0	0.99582	0	1e-05	1e-05	0.00019	0.00083	0.00141	0.00174	0	0.96418	0	0.0001	0.0001	0.00173	0.00715	0.01204	0.01469	0	0.94422	0	0.0001	0.0001	0.00227	0.01239	0.02039	0.02054
4	0	0.99412	0	0	0	0.00011	0.00109	0.00225	0.00242	0	0.99697	0	0	0	6e-05	0.00046	0.00103	0.00148	0	0.97393	0	1e-05	1e-05	0.00057	0.00398	0.00888	0.01262	0	0.9595	0	1e-05	1e-05	0.00076	0.00693	0.01509	0.0177
5	0	0.98527	0	1e-05	1e-05	0.00081	0.00429	0.00547	0.00413	0	0.99319	0	1e-05	1e-05	0.00046	0.00163	0.0023	0.00238	0	0.94226	1e-05	0.00012	0.00012	0.00402	0.01402	0.01952	0.01991	0	0.90185	0	0.00013	0.00013	0.00577	0.02688	0.03588	0.02937
6	0	0.95663	1e-05	0.00019	0.00019	0.00366	0.01426	0.01521	0.00985	0	0.99473	0	1e-05	1e-05	0.00028	0.00114	0.00179	0.00204	0	0.95574	0	9e-05	9e-05	0.00237	0.00962	0.01511	0.01699	0	0.75132	1e-05	0.00059	0.00059	0.01876	0.07689	0.08972	0.06213
7	0	0.99543	0	0	0	4e-05	0.00066	0.00174	0.00213	0	0.99759	0	0	0	2e-05	0.00028	0.0008	0.0013	0	0.9793	0	0	0	0.00021	0.00242	0.00692	0.01114	0	0.96835	0	0	0	0.00027	0.00413	0.01165	0.01559
8	0	0.99449	0	0	0	9e-05	0.00097	0.00211	0.00234	0	0.99714	0	0	0	6e-05	0.00041	0.00097	0.00143	0	0.97544	0	1e-05	1e-05	0.00049	0.00355	0.00831	0.01218	0	0.96207	0	1e-05	1e-05	0.00064	0.00614	0.01407	0.01705
9	0	0.99543	0	0	0	3e-05	0.00065	0.00175	0.00214	0	0.99758	0	0	0	2e-05	0.00028	0.00081	0.00131	0	0.97919	0	0	0	0.0002	0.00243	0.00697	0.01121	0	0.96829	0	0	0	0.00025	0.00411	0.0117	0.01565
10	0	0.9965	0	0	0	1e-05	0.00036	0.00129	0.00184	0	0.9981	0	0	0	1e-05	0.00016	0.0006	0.00113	0	0.98365	0	0	0	6e-05	0.00136	0.00522	0.00971	0	0.97545	0	0	0	8e-05	0.00226	0.00869	0.01352
11	0	0.99447	0	0	0	8e-05	0.00097	0.00213	0.00235	0	0.99713	0	0	0	5e-05	0.00041	0.00097	0.00144	0	0.97531	0	1e-05	1e-05	0.00045	0.00355	0.0084	0.01228	0	0.96173	0	1e-05	1e-05	0.0006	0.00616	0.01426	0.01723
12	0	0.97666	2e-05	0.0002	0.0002	0.00312	0.00793	0.00722	0.00465	0	0.99154	1e-05	0.00011	0.00011	0.00115	0.00224	0.00247	0.00237	0	0.92905	0.00011	0.00097	0.00097	0.00991	0.01887	0.02066	0.01946	0	0.8421	0.00015	0.00188	0.00187	0.02325	0.05081	0.04743	0.03252
13	0	0.98737	0	1e-05	1e-05	0.00059	0.00356	0.00473	0.00374	0	0.99463	0	0	0	0.00028	0.00117	0.00184	0.00207	0	0.9522	0	4e-05	4e-05	0.00263	0.0107	0.01643	0.01796	0	0.90043	0	6e-05	6e-05	0.0054	0.02729	0.0367	0.03007
14	0	0.9949	0	0	0	7e-05	0.00083	0.00195	0.00225	0	0.99736	0	0	0	4e-05	0.00035	0.00089	0.00137	0	0.97728	0	0	0	0.00036	0.00301	0.00765	0.01169	0	0.96469	0	0	0	0.00049	0.00529	0.01306	0.01646
15	0	0.99203	0	0	0	0.00028	0.00186	0.00301	0.00282	0	0.99641	0	0	0	0.00013	0.00063	0.00121	0.00161	0	0.96909	0	3e-05	3e-05	0.00114	0.00552	0.01048	0.01371	0	0.943	0	4e-05	4e-05	0.00222	0.01264	0.02101	0.02106
16	0	0.99652	0	0	0	1e-05	0.00035	0.00129	0.00183	0	0.9981	0	0	0	1e-05	0.00016	0.0006	0.00113	0	0.98363	0	0	0	6e-05	0.00135	0.00523	0.00973	0	0.97559	0	0	0	7e-05	0.0022	0.00864	0.01351
17	0	0.99145	0	1e-05	1e-05	0.00034	0.00208	0.0032	0.00292	0	0.99572	0	1e-05	1e-05	0.0002	0.00085	0.00144	0.00177	0	0.96345	0	6e-05	6e-05	0.00177	0.00734	0.01236	0.01496	0	0.94215	0	6e-05	6e-05	0.00244	0.01305	0.02119	0.02105
18	0	0.99164	0	1e-05	1e-05	0.00038	0.00203	0.00309	0.00284	0	0.99605	0	1e-05	1e-05	0.00019	0.00075	0.00132	0.00167	0	0.96631	0	8e-05	8e-05	0.00165	0.00648	0.01126	0.01415	0	0.9436	0	0.0001	0.0001	0.00266	0.01268	0.02038	0.02048
19	0	0.99556	0	0	0	4e-05	0.00062	0.00169	0.00209	0	0.99765	0	0	0	2e-05	0.00027	0.00078	0.00128	0	0.97986	0	0	0	0.0002	0.0023	0.00669	0.01094	0	0.96922	0	0	0	0.00026	0.00393	0.01127	0.01531
20	0	0.98054	0	0.00017	0.00017	0.00193	0.0064	0.00642	0.00437	0	0.99187	0	0.00012	0.00012	0.00085	0.0021	0.00251	0.00243	0	0.93108	2e-05	0.00108	0.00109	0.00749	0.01802	0.02113	0.02008	0	0.86818	1e-05	0.0016	0.0016	0.01441	0.04114	0.04241	0.03066
21	0	0.99326	0	0	0	0.00021	0.00143	0.00253	0.00256	0	0.99655	0	0	0	0.00013	0.0006	0.00116	0.00156	0	0.97053	0	4e-05	4e-05	0.00111	0.00515	0.00991	0.01324	0	0.95432	0	4e-05	4e-05	0.00148	0.00891	0.01673	0.01849
22	0	0.99081	0	3e-05	3e-05	0.00049	0.00232	0.00334	0.00297	0	0.99537	0	3e-05	3e-05	0.00029	0.00096	0.00152	0.0018	0	0.96054	1e-05	0.00027	0.00027	0.00253	0.00825	0.01291	0.01521	0	0.93815	1e-05	0.00028	0.00028	0.00343	0.0145	0.02201	0.02134
23	0	0.99454	0	0	0	9e-05	0.00095	0.00209	0.00233	0	0.99715	0	0	0	5e-05	0.00041	0.00096	0.00142	0	0.97556	0	1e-05	1e-05	0.00048	0.00351	0.00827	0.01215	0	0.96242	0	1e-05	1e-05	0.00061	0.00602	0.01394	0.01698
24	0	0.98866	0	8e-05	8e-05	0.00081	0.00317	0.00395	0.00324	0	0.99428	0	8e-05	8e-05	0.00048	0.00131	0.0018	0.00197	0	0.95133	1e-05	0.0007	0.0007	0.0042	0.01127	0.01526	0.01654	0	0.92414	0	0.00073	0.00073	0.00571	0.01972	0.02588	0.02308
25	0	0.99475	0	0	0	7e-05	0.00088	0.00201	0.00229	0	0.99726	0	0	0	4e-05	0.00037	0.00092	0.0014	0	0.9765	0	1e-05	1e-05	0.00038	0.00322	0.00795	0.01193	0	0.96394	0	1e-05	1e-05	0.00049	0.0055	0.01338	0.01666
26	0	0.99479	0	0	0	7e-05	0.00087	0.002	0.00228	0	0.99727	0	0	0	4e-05	0.00037	0.00092	0.00139	0	0.97661	0	1e-05	1e-05	0.00038	0.00319	0.00791	0.01189	0	0.96412	0	1e-05	1e-05	0.00049	0.00545	0.01331	0.01661
27	0	0.99312	0	0	0	0.00019	0.00147	0.00261	0.0026	0	0.99649	0	0	0	0.00012	0.00061	0.00119	0.00159	0	0.96986	0	4e-05	4e-05	0.00104	0.00531	0.01021	0.01349	0	0.95292	0	4e-05	4e-05	0.00139	0.00929	0.01739	0.01893
28	0	0.99548	0	0	0	4e-05	0.00065	0.00172	0.00211	0	0.99759	0	0	0	3e-05	0.00028	0.0008	0.0013	0	0.97932	0	0	0	0.00023	0.00244	0.0069	0.01111	0	0.96862	0	0	0	0.00028	0.00409	0.01152	0.01548
29	0	0.98785	0	1e-05	1e-05	0.00043	0.00317	0.00471	0.00384	0	0.99445	0	0	0	0.00022	0.00117	0.00195	0.0022	0	0.95251	0	4e-05	4e-05	0.00198	0.01015	0.01674	0.01854	0	0.91762	0	5e-05	5e-05	0.0031	0.02016	0.03136	0.02767
30	0	0.99364	0	0	0	0.00016	0.00128	0.00242	0.0025	0	0.99644	0	0	0	0.00013	0.00063	0.0012	0.00159	0	0.9696	0	4e-05	4e-05	0.00116	0.00543	0.01024	0.01349	0	0.95649	0	2e-05	2e-05	0.00112	0.00806	0.01609	0.0182
31	0	0.98854	0	1e-05	1e-05	0.0003	0.00268	0.00452	0.00395	0	0.99693	0	0	0	5e-05	0.00044	0.00106	0.00152	0	0.97388	0	1e-05	1e-05	0.00039	0.00376	0.00903	0.01292	0	0.92728	0	1e-05	1e-05	0.0015	0.01532	0.0285	0.02737
32	0	0.99462	0	0	0	7e-05	0.0009	0.00207	0.00234	0	0.99735	0	0	0	4e-05	0.00034	0.00089	0.00138	0	0.97724	0	0	0	0.00032	0.00297	0.0077	0.01178	0	0.9629	0	0	0	0.00049	0.00568	0.01386	0.01706
33	0	0.98822	0	1e-05	1e-05	0.00038	0.003	0.00459	0.00379	0	0.99456	0	1e-05	1e-05	0.00021	0.00113	0.00192	0.00217	0	0.95359	0	5e-05	5e-05	0.00184	0.00974	0.01639	0.01835	0	0.92033	0	5e-05	5e-05	0.00276	0.019	0.0305	0.02732
34	0	0.95137	0	2e-05	3e-05	0.00206	0.01503	0.01927	0.01221	0	0.99015	0	1e-05	1e-05	0.00046	0.00231	0.00355	0.00351	0	0.91712	0	6e-05	6e-05	0.00404	0.01962	0.02994	0.02916	0	0.62779	0	0.00018	0.00018	0.01764	0.10649	0.14498	0.10274
35	0	0.91564	0	7e-05	6e-05	0.00452	0.02791	0.03168	0.02013	0	0.98031	0	2e-05	2e-05	0.00107	0.00543	0.00711	0.00605	0	0.84854	0	0.00014	0.00014	0.00833	0.04194	0.05499	0.04593	0	0.58366	0	0.00025	0.00025	0.02086	0.13023	0.15927	0.10548
36	0	0.99582	0	0	0	3e-05	0.00054	0.00158	0.00203	0	0.99777	0	0	0	2e-05	0.00023	0.00073	0.00125	0	0.98082	0	0	0	0.00016	0.00204	0.00633	0.01066	0	0.97088	0	0	0	0.00019	0.00344	0.0106	0.01488
37	0	0.99507	0	0	0	5e-05	0.00076	0.0019	0.00223	0	0.99741	0	0	0	3e-05	0.00032	0.00087	0.00137	0	0.97775	0	1e-05	1e-05	0.00025	0.00279	0.00753	0.01167	0	0.96583	0	1e-05	1e-05	0.00032	0.00478	0.01271	0.01634
38	0	0.99564	0	0	0	3e-05	0.00059	0.00166	0.00208	0	0.9977	0	0	0	2e-05	0.00025	0.00076	0.00127	0	0.98022	0	0	0	0.00017	0.00217	0.00656	0.01087	0	0.96957	0	0	0	0.00023	0.00377	0.01115	0.01528
39	0	0.97829	0	6e-05	6e-05	0.00242	0.00725	0.00717	0.00475	0	0.9906	1e-05	5e-05	5e-05	0.00117	0.00256	0.00289	0.00267	0	0.92177	5e-05	0.00042	0.00042	0.01004	0.0215	0.02396	0.02186	0	0.86139	0	0.00051	0.00051	0.01645	0.04365	0.04513	0.03235
40	0	0.97341	0	0.00039	0.00039	0.00414	0.0092	0.00769	0.00478	0	0.98869	1e-05	0.00028	0.00028	0.00192	0.00312	0.00304	0.00267	0	0.9034	7e-05	0.00253	0.00253	0.01698	0.02687	0.02567	0.02195	0	0.81417	1e-05	0.00378	0.00377	0.03171	0.06065	0.05202	0.0339
41	0	0.75871	1e-05	0.00841	0.00843	0.05604	0.08075	0.05731	0.03033	0	0.96538	6e-05	0.00129	0.00128	0.00887	0.01026	0.00767	0.00518	0	0.75231	0.00042	0.00936	0.00938	0.06565	0.07356	0.05364	0.03567	0	0.23892	2e-05	0.02326	0.02325	0.1966	0.25881	0.17391	0.08523
42	0	0.99448	0	0	0	9e-05	0.00097	0.00211	0.00234	0	0.99715	0	0	0	5e-05	0.00041	0.00096	0.00143	0	0.97556	0	1e-05	1e-05	0.00048	0.00352	0.00827	0.01215	0	0.96212	0	2e-05	2e-05	0.00064	0.00613	0.01404	0.01703
43	0	0.9897	0	1e-05	1e-05	0.0003	0.00257	0.004	0.00342	0	0.99536	0	0	0	0.00015	0.00091	0.00163	0.00194	0	0.96008	0	4e-05	4e-05	0.00134	0.00791	0.01406	0.01653	0	0.92763	0	6e-05	6e-05	0.00228	0.01696	0.02762	0.02539
44	0	0.99428	0	0	0	7e-05	0.00098	0.00223	0.00244	0	0.99706	0	0	0	4e-05	0.00041	0.00101	0.00148	0	0.97477	0	1e-05	1e-05	0.00036	0.00352	0.0087	0.01265	0	0.96041	0	1e-05	1e-05	0.00048	0.00624	0.01497	0.01789
45	0	0.99162	0	1e-05	1e-05	0.00031	0.00203	0.00314	0.00288	0	0.99573	0	1e-05	1e-05	0.0002	0.00085	0.00144	0.00176	0	0.96343	0	0.0001	0.0001	0.00176	0.00741	0.01233	0.01488	0	0.943	0	9e-05	9e-05	0.00224	0.01284	0.02092	0.02083
46	0	0.99268	0	1e-05	1e-05	0.00026	0.00164	0.00273	0.00266	0	0.9963	0	1e-05	1e-05	0.00015	0.00068	0.00124	0.00162	0	0.96834	0	6e-05	6e-05	0.00137	0.00584	0.01062	0.01372	0	0.95015	0	6e-05	6e-05	0.0019	0.01037	0.01818	0.01928
47	0	0.99474	0	0	0	8e-05	0.00089	0.00201	0.00228	0	0.99728	0	0	0	5e-05	0.00037	0.00091	0.00139	0	0.97659	0	1e-05	1e-05	0.00043	0.00324	0.00788	0.01184	0	0.96366	0	1e-05	1e-05	0.00059	0.00567	0.01342	0.01664
48	0	0.99407	0	0	0	0.00013	0.00113	0.00226	0.00242	0	0.99665	0	0	0	0.00012	0.00056	0.00112	0.00153	0	0.97141	0	4e-05	4e-05	0.00106	0.00487	0.00958	0.01301	0	0.95942	0	2e-05	2e-05	0.00091	0.00708	0.01499	0.01756
49	0	0.99289	0	1e-05	1e-05	0.00024	0.00156	0.00267	0.00263	0	0.99639	0	1e-05	1e-05	0.00014	0.00065	0.00121	0.0016	0	0.96908	0	6e-05	6e-05	0.00123	0.00559	0.0104	0.01359	0	0.95155	0	6e-05	6e-05	0.00168	0.00986	0.01773	0.01906
50	0	0.99332	0	0	0	0.00016	0.00137	0.00256	0.00259	0	0.99654	0	0	0	0.0001	0.00058	0.00118	0.00159	0	0.97039	0	4e-05	4e-05	0.00088	0.00507	0.01011	0.01348	0	0.95425	0	4e-05	4e-05	0.00112	0.00869	0.01704	0.01882
51	0	0.98879	0	2e-05	2e-05	0.00072	0.00319	0.004	0.00327	0	0.99509	0	1e-05	1e-05	0.00033	0.00108	0.00161	0.00186	0	0.95789	0	0.00011	0.00011	0.00292	0.00939	0.01384	0.01574	0	0.92179	0	0.00016	0.00016	0.00559	0.02108	0.02734	0.02388
52	0	0.99538	0	0	0	5e-05	0.00068	0.00176	0.00213	0	0.99756	0	0	0	3e-05	0.00029	0.00081	0.00131	0	0.97904	0	0	0	0.00025	0.00253	0.00699	0.01118	0	0.9679	0	0	0	0.00033	0.00433	0.01179	0.01564
53	0	0.99604	0	0	0	2e-05	0.00048	0.00149	0.00197	0	0.99789	0	0	0	1e-05	0.00021	0.00069	0.00121	0	0.98183	0	0	0	0.00012	0.00178	0.00593	0.01033	0	0.97235	0	0	0	0.00015	0.00305	0.00999	0.01446
54	0	0.99606	0	0	0	2e-05	0.00047	0.00148	0.00196	0	0.9979	0	0	0	1e-05	0.0002	0.00068	0.0012	0	0.98196	0	0	0	0.00011	0.00175	0.00588	0.01029	0	0.97252	0	0	0	0.00014	0.00299	0.00993	0.01441
55	0	0.9947	0	0	0	7e-05	0.00089	0.00204	0.00231	0	0.99722	0	0	0	4e-05	0.00038	0.00094	0.00141	0	0.97608	0	1e-05	1e-05	0.00038	0.00331	0.00813	0.01209	0	0.96326	0	1e-05	1e-05	0.00049	0.00564	0.01369	0.0169
56	0	0.94997	0	5e-05	5e-05	0.00226	0.01571	0.01965	0.01231	0	0.98988	0	1e-05	1e-05	0.00049	0.00242	0.00364	0.00355	0	0.91513	0	0.0001	0.0001	0.00424	0.02044	0.03055	0.02942	0	0.62265	0	0.00037	0.00037	0.01909	0.11013	0.14566	0.10172
57	0	0.99646	0	0	0	1e-05	0.00037	0.00131	0.00185	0	0.99808	0	0	0	1e-05	0.00016	0.00061	0.00114	0	0.98345	0	0	0	7e-05	0.0014	0.00529	0.00978	0	0.97515	0	0	0	8e-05	0.00233	0.00881	0.01362
58	0	0.99334	0	0	0	0.00018	0.00139	0.00252	0.00256	0	0.99663	0	0	0	0.00011	0.00057	0.00114	0.00155	0	0.97106	0	3e-05	3e-05	0.00095	0.00493	0.0098	0.01321	0	0.95441	0	3e-05	3e-05	0.00133	0.00878	0.01681	0.0186
59	0	0.99238	0	1e-05	1e-05	0.00025	0.00173	0.00287	0.00274	0	0.99631	0	0	0	0.00014	0.00067	0.00125	0.00163	0	0.96842	0	4e-05	4e-05	0.00121	0.00576	0.0107	0.01383	0	0.94786	0	5e-05	5e-05	0.00185	0.01105	0.0192	0.01994
60	0	0.99634	0	0	0	1e-05	0.0004	0.00136	0.00189	0	0.99803	0	0	0	1e-05	0.00017	0.00063	0.00116	0	0.98307	0	0	0	8e-05	0.00149	0.00545	0.00992	0	0.97435	0	0	0	0.0001	0.00252	0.00916	0.01387
61	0	0.96432	0.00017	0.00038	0.00038	0.00759	0.0126	0.00926	0.00531	0	0.98657	0.00016	0.00022	0.00021	0.0029	0.00379	0.00336	0.0028	0	0.88992	0.00137	0.00187	0.00187	0.02461	0.03099	0.02711	0.02225	0	0.77934	0.00146	0.00308	0.00308	0.05084	0.07331	0.05526	0.03365
62	0	0.99405	0	0	0	8e-05	0.00108	0.00231	0.00247	0	0.99691	0	0	0	5e-05	0.00046	0.00106	0.00151	0	0.97343	0	1e-05	1e-05	0.00048	0.00401	0.00915	0.0129	0	0.95896	0	1e-05	1e-05	0.00061	0.00689	0.01547	0.01806
63	0	0.99229	0	0	0	0.00024	0.00176	0.00292	0.00278	0	0.99625	0	0	0	0.00013	0.00068	0.00128	0.00165	0	0.96784	0	3e-05	3e-05	0.00117	0.00594	0.01096	0.01403	0	0.94705	0	4e-05	4e-05	0.00175	0.01131	0.01962	0.0202
64	0	0.99282	0	1e-05	1e-05	0.00022	0.00158	0.00271	0.00265	0	0.99632	0	1e-05	1e-05	0.00014	0.00067	0.00124	0.00162	0	0.96855	0	6e-05	6e-05	0.0012	0.00574	0.01063	0.01375	0	0.95139	0	6e-05	6e-05	0.00155	0.00986	0.01789	0.01918
65	0	0.99545	0	0	0	4e-05	0.00065	0.00174	0.00213	0	0.99761	0	0	0	2e-05	0.00027	0.00079	0.0013	0	0.9795	0	0	0	0.0002	0.00237	0.00684	0.01109	0	0.96851	0	0	0	0.00027	0.00409	0.01158	0.01555
66	0	0.99536	0	0	0	5e-05	0.00069	0.00177	0.00214	0	0.99755	0	0	0	3e-05	0.00029	0.00081	0.00131	0	0.97898	0	0	0	0.00025	0.00254	0.00702	0.0112	0	0.96786	0	0	0	0.00032	0.00433	0.01182	0.01566
67	0	0.99353	0	0	0	0.00017	0.00132	0.00246	0.00252	0	0.99669	0	0	0	0.0001	0.00055	0.00112	0.00154	0	0.97167	0	2e-05	2e-05	0.00088	0.00474	0.0096	0.01307	0	0.95569	0	2e-05	2e-05	0.0012	0.00833	0.01638	0.01836
68	0	0.99521	0	0	0	5e-05	0.00074	0.00182	0.00217	0	0.99748	0	0	0	3e-05	0.00031	0.00084	0.00133	0	0.9784	0	1e-05	1e-05	0.0003	0.00271	0.00723	0.01135	0	0.96695	0	1e-05	1e-05	0.00038	0.00463	0.01216	0.01587
69	0	0.99449	0	0	0	8e-05	0.00096	0.00212	0.00235	0	0.99713	0	0	0	5e-05	0.00041	0.00097	0.00144	0	0.97539	0	1e-05	1e-05	0.00043	0.00352	0.00837	0.01226	0	0.96204	0	1e-05	1e-05	0.00056	0.00607	0.01415	0.01715
70	0	0.99397	0	0	0	0.00013	0.00115	0.0023	0.00245	0	0.99694	0	0	0	7e-05	0.00047	0.00104	0.00148	0	0.97364	0	2e-05	2e-05	0.00065	0.00409	0.00894	0.01263	0	0.95838	0	2e-05	2e-05	0.00092	0.00735	0.01544	0.01786
71	0	0.99495	0	0	0	6e-05	0.00082	0.00193	0.00223	0	0.99736	0	0	0	4e-05	0.00035	0.00089	0.00137	0	0.97733	0	1e-05	1e-05	0.00035	0.003	0.00763	0.01167	0	0.96517	0	1e-05	1e-05	0.00046	0.00515	0.01288	0.01633
72	0	0.99417	0	0	0	0.0001	0.00106	0.00225	0.00243	0	0.99713	0	0	0	5e-05	0.00041	0.00097	0.00144	0	0.97542	0	0	0	0.00045	0.00351	0.00836	0.01226	0	0.95987	0	1e-05	1e-05	0.00068	0.0067	0.01501	0.01773
73	0	0.98801	0	5e-05	5e-05	0.0009	0.00345	0.00418	0.00335	0	0.99412	0	5e-05	5e-05	0.00051	0.00138	0.00187	0.00202	0	0.94998	2e-05	0.00043	0.00043	0.00448	0.01189	0.01585	0.01691	0	0.91971	1e-05	0.00047	0.00047	0.0065	0.02162	0.02741	0.0238
74	0	0.99354	0	0	0	0.00017	0.00132	0.00245	0.00252	0	0.99672	0	0	0	0.0001	0.00054	0.00111	0.00153	0	0.97181	0	3e-05	3e-05	0.0009	0.0047	0.00952	0.01301	0	0.95566	0	3e-05	3e-05	0.00126	0.00837	0.01633	0.01831
75	0	0.96539	0	2e-05	2e-05	0.00112	0.00949	0.01392	0.01004	0	0.99289	0	0	0	0.0002	0.00145	0.00261	0.00285	0	0.94137	0	3e-05	3e-05	0.00164	0.01197	0.02158	0.02338	0	0.79688	0	8e-05	7e-05	0.00587	0.05155	0.08139	0.06415
76	0	0.98509	0	0.00018	0.00018	0.00124	0.00459	0.00501	0.00371	0	0.99261	0	0.00016	0.00016	0.00072	0.00186	0.00224	0.00224	0	0.93759	0	0.00144	0.00144	0.0063	0.01582	0.01885	0.01855	0	0.90131	0	0.00164	0.00164	0.00873	0.02832	0.03238	0.02598
77	0	0.97606	0	0.00011	0.00011	0.00307	0.00823	0.00757	0.00486	0	0.98926	0	9e-05	9e-05	0.00157	0.00305	0.00315	0.00279	0	0.91077	2e-05	0.00076	0.00076	0.01348	0.02555	0.02603	0.02264	0	0.84706	0	0.00091	0.00091	0.02118	0.04965	0.04746	0.03282
78	0	0.99551	0	0	0	3e-05	0.00063	0.00172	0.00212	0	0.99762	0	0	0	2e-05	0.00027	0.00079	0.0013	0	0.97954	0	0	0	0.00019	0.00234	0.00683	0.0111	0	0.96869	0	0	0	0.00024	0.00399	0.01153	0.01554
79	0	0.9941	0	0	0	0.00012	0.00111	0.00225	0.00242	0	0.99693	0	0	0	8e-05	0.00047	0.00104	0.00148	0	0.97364	0	1e-05	1e-05	0.00067	0.00411	0.00893	0.01262	0	0.9593	0	1e-05	1e-05	0.00087	0.00707	0.01509	0.01765
80	0	0.99603	0	0	0	2e-05	0.00048	0.00149	0.00197	0	0.99788	0	0	0	1e-05	0.00021	0.00069	0.00121	0	0.98174	0	0	0	0.00012	0.00181	0.00597	0.01036	0	0.9723	0	0	0	0.00015	0.00306	0.01001	0.01447
81	0	0.99562	0	0	0	3e-05	0.00059	0.00167	0.00209	0	0.99766	0	0	0	2e-05	0.00026	0.00078	0.00129	0	0.97993	0	0	0	0.00016	0.00222	0.00669	0.01099	0	0.96956	0	0	0	0.0002	0.00372	0.01119	0.01533
82	0	0.99376	0	0	0	0.00014	0.00123	0.00238	0.00248	0	0.99677	0	0	0	9e-05	0.00052	0.00109	0.00152	0	0.97226	0	2e-05	2e-05	0.00081	0.00454	0.00941	0.01295	0	0.95693	0	2e-05	2e-05	0.00106	0.00789	0.01595	0.01814
83	0	0.93774	0.00115	0.00473	0.00477	0.01702	0.01814	0.01083	0.00562	0	0.97058	0.00121	0.0032	0.0032	0.00797	0.00632	0.00434	0.00317	0	0.7761	0.00967	0.02556	0.02555	0.06173	0.04718	0.03162	0.02258	0	0.63486	0.00885	0.03555	0.03549	0.10336	0.09405	0.05683	0.03101
84	0	0.9628	0	6e-05	7e-05	0.00229	0.01194	0.0138	0.00904	0	0.98611	0	4e-05	4e-05	0.00097	0.00372	0.00481	0.00431	0	0.88936	0	0.00034	0.00034	0.00791	0.0297	0.0384	0.03395	0	0.78517	0	0.00047	0.00047	0.01369	0.06475	0.07931	0.05614
85	0	0.99531	0	0	0	5e-05	0.0007	0.00179	0.00215	0	0.99753	0	0	0	3e-05	0.0003	0.00082	0.00132	0	0.97882	0	0	0	0.00026	0.00258	0.00708	0.01126	0	0.96752	0	0	0	0.00034	0.00443	0.01195	0.01575
86	0	0.99666	0	0	0	1e-05	0.00032	0.00122	0.00179	0	0.99818	0	0	0	1e-05	0.00014	0.00057	0.0011	0	0.98431	0	0	0	5e-05	0.00122	0.00495	0.00946	0	0.9765	0	0	0	6e-05	0.00203	0.00824	0.01318
87	0	0.99364	0	0	0	0.00017	0.00129	0.0024	0.00249	0	0.99641	0	1e-05	1e-05	0.00017	0.00065	0.00119	0.00158	0	0.96932	1e-05	5e-05	5e-05	0.00144	0.00555	0.01019	0.01339	0	0.95661	0	3e-05	3e-05	0.00124	0.00809	0.01594	0.01806
88	0	0.98596	0	2e-05	2e-05	0.00064	0.00395	0.00532	0.0041	0	0.9936	0	1e-05	1e-05	0.00034	0.00147	0.00222	0.00235	0	0.94566	0	0.00012	0.00012	0.00295	0.01263	0.01884	0.01968	0	0.90627	0	0.00014	0.00014	0.00454	0.02475	0.03497	0.02918
89	0	0.98751	0	2e-05	2e-05	0.00047	0.00342	0.00476	0.0038	0	0.99436	0	2e-05	2e-05	0.00024	0.00124	0.00196	0.00216	0	0.95176	0	0.00014	0.00014	0.00218	0.0107	0.01681	0.01827	0	0.91373	0	0.00019	0.00019	0.00355	0.02223	0.03239	0.02773
90	0	0.99177	0	2e-05	2e-05	0.00039	0.002	0.00301	0.00279	0	0.99584	0	2e-05	2e-05	0.00023	0.00083	0.00137	0.0017	0	0.96449	0	0.00016	0.00016	0.00203	0.00711	0.01169	0.01436	0	0.94447	0	0.00017	0.00017	0.00279	0.01248	0.01984	0.02007
91	0	0.99337	0	0	0	0.00019	0.00138	0.0025	0.00254	0	0.99663	0	0	0	0.00011	0.00057	0.00113	0.00154	0	0.97115	0	3e-05	3e-05	0.001	0.00493	0.00972	0.01313	0	0.9547	0	3e-05	3e-05	0.00139	0.00874	0.01664	0.01847
92	0	0.99458	0	0	0	9e-05	0.00095	0.00207	0.00231	0	0.99716	0	0	0	6e-05	0.00041	0.00096	0.00142	0	0.97556	0	1e-05	1e-05	0.00052	0.00355	0.00824	0.0121	0	0.96257	0	1e-05	1e-05	0.00067	0.00604	0.01383	0.01687
93	0	0.99635	0	0	0	1e-05	0.0004	0.00136	0.00188	0	0.99803	0	0	0	1e-05	0.00017	0.00063	0.00116	0	0.98307	0	0	0	8e-05	0.00149	0.00545	0.00992	0	0.97443	0	0	0	0.0001	0.00251	0.00912	0.01385
94	0	0.96334	4e-05	0.00032	0.00032	0.007	0.01347	0.00994	0.00556	0	0.98668	4e-05	0.00017	0.00017	0.00257	0.00391	0.00354	0.00292	0	0.88734	0.00035	0.00157	0.00157	0.02264	0.03338	0.0295	0.02365	0	0.75794	0.00043	0.00292	0.00291	0.05136	0.0844	0.06318	0.03687
95	0	0.99488	0	0	0	4e-05	0.0008	0.00198	0.00229	0	0.9973	0	0	0	3e-05	0.00034	0.00092	0.00141	0	0.97689	0	1e-05	1e-05	0.00026	0.00297	0.00788	0.01198	0	0.96482	0	1e-05	1e-05	0.00031	0.00499	0.01317	0.01669
96	0	0.9963	0	0	0	2e-05	0.00041	0.00138	0.0019	0	0.998	0	0	0	1e-05	0.00018	0.00064	0.00117	0	0.98283	0	0	0	9e-05	0.00155	0.00554	0.00999	0	0.9741	0	0	0	0.00011	0.0026	0.00926	0.01393
97	0	0.99202	0	2e-05	2e-05	0.00033	0.00188	0.00296	0.00278	0	0.99591	0	2e-05	2e-05	0.0002	0.0008	0.00136	0.0017	0	0.96517	0	0.00014	0.00014	0.00178	0.00684	0.01158	0.01435	0	0.94636	0	0.00014	0.00014	0.00231	0.01168	0.01943	0.01996
98	0	0.99569	0	0	0	3e-05	0.00057	0.00164	0.00207	0	0.99768	0	0	0	2e-05	0.00025	0.00077	0.00128	0	0.98012	0	0	0	0.00016	0.00219	0.00661	0.01091	0	0.9701	0	0	0	0.00019	0.0036	0.01096	0.01515
99	0	0.99552	0	0	0	4e-05	0.00064	0.0017	0.0021	0	0.99763	0	0	0	3e-05	0.00027	0.00078	0.00129	0	0.97967	0	0	0	0.00022	0.00236	0.00676	0.01099	0	0.96894	0	0	0	0.00029	0.00403	0.01138	0.01537
100	0	0.98066	0	5e-05	5e-05	0.00186	0.00639	0.00654	0.00444	0	0.99343	0	2e-05	3e-05	0.00059	0.00163	0.00211	0.00219	0	0.94441	1e-05	0.00022	0.00022	0.00513	0.0139	0.01787	0.01823	0	0.86524	1e-05	0.0005	0.0005	0.01418	0.04248	0.04476	0.03234
Min	0	0.75871	0	0	0	1e-05	0.00032	0.00122	0.00179	0	0.96538	0	0	0	1e-05	0.00014	0.00057	0.0011	0	0.75231	0	0	0	5e-05	0.00122	0.00495	0.00946	0	0.23892	0	0	0	6e-05	0.00203	0.00824	0.01318
Max	0	0.99666	0.00115	0.00841	0.00843	0.05604	0.08075	0.05731	0.03033	0	0.99818	0.00121	0.0032	0.0032	0.00887	0.01026	0.00767	0.00605	0	0.98431	0.00967	0.02556	0.02555	0.06565	0.07356	0.05499	0.04593	0	0.9765	0.00885	0.03555	0.03549	0.1966	0.25881	0.17391	0.10548
Mean	0	0.98635	1.4e-05	0.0001581	0.0001588	0.0013641	0.0038103	0.0045298	0.0036141	0	0.995117	1.5e-05	6e-05	6e-05	0.0004228	0.0010161	0.0015125	0.0017928	0	0.959397	0.0001215	0.0005014	0.0005016	0.0034792	0.0084259	0.0126372	0.0149358	0	0.918503	0.0001097	0.0008145	0.0008134	0.0073756	0.0208024	0.0273125	0.024269
sd	0	0.026575	0.000116081	0.000959698	0.000963349	0.00590952	0.00899919	0.00698067	0.0037426	0	0.00496506	0.000121966	0.000344662	0.000344248	0.00124838	0.00143372	0.0011989	0.000804292	0	0.0373402	0.00097561	0.00272328	0.00272303	0.00960812	0.0108779	0.00907136	0.00591239	0	0.105459	0.000895889	0.00424356	0.00423794	0.0233291	0.035148	0.0309622	0.0177986
