# Supplementary material for: Recovering the Genetic Identity of an Extinct-in-the-Wild Species: The Puzzling Case of the Alagoas Curassow
Source: PLoS One. 2017 Jan 5;12(1):e0169636. doi: 10.1371/journal.pone.0169636 (PMC5215914; doi:10.1371/journal.pone.0169636)
Supplement: S3 Table — Structure results represent the summarization of 20 runs with Clumpp. As individual classification did not change across three different runs of NewHybrids, we present only the results of the first run. Average, standard deviation, minimum, and maximum probability values are presented in the end of each column. (XLSX) [file pone.0169636.s006.xlsx]

## Sheet: Plan1
	Structure			NewHybrids
Indivudual #	P. mitu	P. tuberosa		P. mitu	P. tuberosa	F1	F2	F3	Backcross 1	Backcross 2	Backcross 3	Backcross 4
32	0.6011	0.3989		0.99341	0	2e-05	0.00012	0.00012	0.00115	0.00168	0.00177	0.00173
34	0.64	0.36		0.99684	0	0	1e-05	1e-05	0.00014	0.0006	0.00106	0.00134
38	0.651	0.349		0.99264	0	9e-05	0.00018	0.00018	0.00152	0.00182	0.00183	0.00175
43	0.5435	0.4565		0.99596	0	0	2e-05	2e-05	0.00032	0.0009	0.0013	0.00148
51	0.7939	0.2061		0.99336	0	4e-05	0.00012	0.00012	0.00115	0.00169	0.00178	0.00174
54	0.7717	0.2284		0.98779	0	0.00047	0.00073	0.00073	0.00338	0.00273	0.00223	0.00193
55	0.7893	0.2107		0.99522	0	0	0.00013	0.00013	0.00047	0.00108	0.00142	0.00155
60	0.6933	0.3067		0.9955	0	0	3e-05	3e-05	0.00045	0.00105	0.0014	0.00154
103	0.8494	0.1506		0.99554	0	2e-05	5e-05	5e-05	0.00048	0.00101	0.00135	0.0015
107	0.6221	0.3779		0.99398	0	1e-05	0.00018	0.00018	0.00083	0.00147	0.00167	0.00168
109	0.4347	0.5652		0.99532	0	3e-05	6e-05	6e-05	0.00055	0.00107	0.00138	0.00152
110	0.5813	0.4186		0.99562	0	0	6e-05	6e-05	0.00043	0.00099	0.00134	0.0015
116	0.6982	0.3018		0.99534	0	4e-05	5e-05	5e-05	0.00055	0.00107	0.00139	0.00152
117	0.5838	0.4162		0.99435	0	0.00016	0.00014	0.00014	0.00083	0.00128	0.00151	0.00159
127	0.6687	0.3313		0.99626	0	0	2e-05	2e-05	0.0003	0.0008	0.00119	0.00141
130	0.4598	0.5402		0.98891	3e-05	0.00103	0.00102	0.00103	0.00212	0.0021	0.00195	0.0018
132	0.2537	0.7463		0.99529	0	0.0001	5e-05	5e-05	0.00059	0.00106	0.00136	0.00151
134	0.6253	0.3747		0.98507	0.00115	0.00191	0.00158	0.00159	0.00255	0.00228	0.00202	0.00184
138	0.6359	0.3641		0.99126	0	0.00059	0.00051	0.00052	0.00165	0.00187	0.00184	0.00176
141	0.5289	0.4711		0.99562	0	0	5e-05	5e-05	0.00042	0.001	0.00135	0.00151
142	0.5494	0.4507		0.99573	0	0	6e-05	6e-05	0.0004	0.00096	0.00132	0.00149
143	0.5272	0.4728		0.99517	0	0.0001	4e-05	4e-05	0.00063	0.0011	0.00139	0.00152
146	0.4764	0.5235		0.99678	0	0	1e-05	1e-05	0.00016	0.00062	0.00107	0.00134
147	0.4606	0.5394		0.99469	0	0.00014	0.00013	0.00013	0.00072	0.00118	0.00144	0.00155
149	0.5501	0.45		0.99717	0	0	1e-05	1e-05	0.00012	0.0005	0.00095	0.00126
157	0.5971	0.4029		0.99756	0	0	0	0	5e-05	0.00037	0.00083	0.00118
168	0.6407	0.3593		0.9968	0	0	1e-05	1e-05	0.00016	0.00061	0.00106	0.00134
169	0.5613	0.4387		0.99621	0	0	3e-05	3e-05	0.00028	0.00081	0.00122	0.00143
170	0.8009	0.1991		0.99736	0	0	0	0	7e-05	0.00043	0.0009	0.00123
171	0.7238	0.2762		0.99355	0	0.00028	0.00021	0.00022	0.00107	0.00144	0.0016	0.00163
174	0.042	0.958		0.99608	0	0	1e-05	1e-05	0.00031	0.00086	0.00126	0.00146
175	0.0427	0.9573		0.98524	0	0.00244	0.00144	0.00145	0.00306	0.00244	0.00208	0.00185
176	0.0566	0.9434		0.99665	0	0	1e-05	1e-05	0.0002	0.00067	0.0011	0.00136
177	0.0484	0.9516		0.99529	0	0	7e-05	7e-05	0.00047	0.0011	0.00144	0.00156
180	0.0921	0.908		0.99672	0	0	1e-05	1e-05	0.00018	0.00064	0.00108	0.00135
181	0.034	0.966		0.99686	0	0	1e-05	1e-05	0.00014	0.0006	0.00105	0.00133
182	0.038	0.962		0.99564	0	0	4e-05	4e-05	0.0004	0.00099	0.00136	0.00152
183	0.0371	0.9629		0.99622	0	0	2e-05	2e-05	0.0003	0.00081	0.00121	0.00142
186	0.04	0.96		0.99708	0	0	1e-05	1e-05	0.00013	0.00053	0.00098	0.00128
402	0.052	0.948		0.99648	0	0	1e-05	1e-05	0.00021	0.00073	0.00116	0.0014
404	0.035	0.965		0.99573	0	0	2e-05	2e-05	0.00041	0.00098	0.00134	0.0015
405	0.0802	0.9198		0.99608	0	0	1e-05	1e-05	0.00031	0.00086	0.00126	0.00146
406	0.027	0.973		0.9961	0	0	2e-05	3e-05	0.00033	0.00085	0.00124	0.00144
411	0.037	0.963		0.99441	1e-05	0.0002	0.00014	0.00014	0.00082	0.00124	0.00147	0.00156
412	0.062	0.938		0.9959	0	0	3e-05	3e-05	0.00039	0.00091	0.00128	0.00146
413	0.0453	0.9547		0.99689	0	0	1e-05	1e-05	0.00015	0.00059	0.00104	0.00132
414	0.049	0.9511		0.99532	0	3e-05	6e-05	6e-05	0.00055	0.00107	0.00138	0.00152
415	0.148	0.852		0.99601	0	0	3e-05	3e-05	0.00033	0.00088	0.00126	0.00146
416	0.0861	0.9139		0.99438	0	0.00018	0.00015	0.00015	0.00082	0.00126	0.00149	0.00158
417	0.037	0.963		0.98726	0.00101	0.00169	0.00099	0.001	0.00224	0.00209	0.00192	0.00179
419	0.038	0.962		0.99673	0	0	1e-05	1e-05	0.00018	0.00064	0.00108	0.00135
426	0.0353	0.9647		0.99433	0	2e-05	8e-05	8e-05	0.00083	0.0014	0.00161	0.00165
428	0.047	0.953		0.99468	0	4e-05	8e-05	8e-05	0.00073	0.00127	0.00152	0.0016
430	0.0556	0.9444		0.99511	0	0.0001	8e-05	8e-05	0.00063	0.0011	0.00139	0.00152
431	0.0645	0.9355		0.99601	0	3e-05	2e-05	2e-05	0.00036	0.00086	0.00124	0.00145
433	0.03	0.97		0.99465	0	0.00017	0.00011	0.00011	0.00076	0.0012	0.00145	0.00155
435	0.0673	0.9326		0.99111	0	0.00013	0.00049	0.00049	0.00187	0.0021	0.00198	0.00183
437	0.0518	0.9483		0.99589	0	0	4e-05	4e-05	0.00033	0.00091	0.00131	0.00149
438	0.0514	0.9486		0.99628	0	0	2e-05	2e-05	0.00023	0.00079	0.00122	0.00144
440	0.0665	0.9334		0.99621	0	0	2e-05	2e-05	0.0003	0.00081	0.00121	0.00142
442	0.0778	0.9222		0.99592	0	1e-05	3e-05	3e-05	0.00035	0.0009	0.00129	0.00147
446	0.0601	0.9399		0.99692	0	0	0	0	0.00012	0.00058	0.00104	0.00133
447	0.125	0.8751		0.99669	0	0	1e-05	1e-05	0.0002	0.00066	0.00109	0.00135
Min	0.027	0.1506		0.98507	0	0	0	0	5e-05	0.00037	0.00083	0.00118
Max	0.8494	0.973		0.99756	0.00115	0.00244	0.00158	0.00159	0.00338	0.00273	0.00223	0.00193
Mean	0.320205	0.679798		0.994844	3.49206e-05	0.000159841	0.00015381	0.000154921	0.000669524	0.00109349	0.00137698	0.00151175
SD	0.292872	0.292872		0.00272868	0.000191209	0.000453782	0.000322312	0.000324668	0.000712529	0.000510339	0.000304714	0.000162734
